# Supplementary material for: Human papillomavirus (HPV) vaccine knowledge, attitudes, and uptake in college students: Implications from the Precaution Adoption Process Model
Source: PLoS One. 2017 Aug 7;12(8):e0182266. doi: 10.1371/journal.pone.0182266 (PMC5546631; doi:10.1371/journal.pone.0182266)
Supplement: S2 File — (XLSX) [file pone.0182266.s003.xlsx]

## Sheet: HPV_Survey__for supporting info
Gender	Hispanic	AmInAlNat	Asian	Black	PacIsland	White	RaceOther	RaceNoAnswer	Class	KnowGenWarts	KnowCervCa	KnowAbPapHPV	KnowPenCa	KnowHPVskin	KnowHPVMF	KnowHPVSTx	KnowHPVnosym	KnowHPVnosigns	KnowHPVdorm	KnowHPVvacavail	KnowHPVnoCondom	KnowHPVNoCure	KnowHPVMostAd	KnowHPVMenRare	KnowHPVHeadCa	KnowHPVAnalCa	KnowHPVMTest	PVhighnumpartners	PVmultiplepartners	PVFamHxCervCa	PVSamepartner	PVFamHxLivCa	PVSteadypartner	PVSmoker	PVheterosex	PVunprotsex	PVcondom	CONCtellsexpartner	CONCHPVthreatsexlife	CONCHPVdiffLTpartner	CONCHPVthreatlife	CONCgetHPVvac	CONCFamKnowVac	CONCFriendsKnowVac	CONCRiskHPV	CONCHPVlifetime	CONCtransmit	HearHPVB4today	Hearnews
1	2	#NULL!	1	#NULL!	#NULL!	#NULL!	#NULL!	#NULL!	4	#NULL!	#NULL!	#NULL!	#NULL!	#NULL!	#NULL!	#NULL!	#NULL!	#NULL!	#NULL!	#NULL!	#NULL!	#NULL!	#NULL!	#NULL!	#NULL!	#NULL!	#NULL!	#NULL!	#NULL!	#NULL!	#NULL!	#NULL!	#NULL!	#NULL!	#NULL!	#NULL!	#NULL!	#NULL!	#NULL!	#NULL!	#NULL!	#NULL!	#NULL!	#NULL!	#NULL!	#NULL!	#NULL!	#NULL!	#NULL!
1	2	#NULL!	#NULL!	#NULL!	#NULL!	1	#NULL!	#NULL!	2	1	1	1	1	1	1	1	1	1	1	1	0	1	0	0	0	1	0	5	5	5	4	3	3	3	4	5	4	#NULL!	#NULL!	#NULL!	#NULL!	#NULL!	#NULL!	#NULL!	#NULL!	#NULL!	#NULL!	#NULL!	#NULL!
1	2	#NULL!	#NULL!	#NULL!	#NULL!	1	#NULL!	#NULL!	1	0	1	1	1	0	1	1	1	1	1	1	0	1	0	1	1	1	1	5	5	5	3	2	3	2	4	5	3	#NULL!	#NULL!	#NULL!	#NULL!	#NULL!	#NULL!	#NULL!	#NULL!	#NULL!	#NULL!	#NULL!	#NULL!
1	2	#NULL!	#NULL!	#NULL!	#NULL!	1	#NULL!	#NULL!	2	1	1	1	1	1	1	1	1	1	1	1	0	0	1	1	0	1	0	5	5	5	5	3	5	2	5	5	5	#NULL!	#NULL!	#NULL!	#NULL!	#NULL!	#NULL!	#NULL!	#NULL!	#NULL!	#NULL!	#NULL!	#NULL!
1	2	#NULL!	#NULL!	#NULL!	#NULL!	1	#NULL!	#NULL!	2	1	1	0	0	0	1	1	1	1	1	1	0	0	0	1	0	0	1	4	4	4	4	2	2	2	4	4	3	#NULL!	#NULL!	#NULL!	#NULL!	#NULL!	#NULL!	#NULL!	#NULL!	#NULL!	#NULL!	#NULL!	#NULL!
1	2	#NULL!	#NULL!	1	#NULL!	1	#NULL!	#NULL!	2	1	1	#NULL!	#NULL!	#NULL!	1	1	1	1	1	1	1	#NULL!	#NULL!	#NULL!	#NULL!	#NULL!	#NULL!	3	3	3	3	3	3	3	3	3	3	#NULL!	#NULL!	#NULL!	#NULL!	#NULL!	#NULL!	#NULL!	#NULL!	#NULL!	#NULL!	#NULL!	#NULL!
1	2	#NULL!	#NULL!	1	#NULL!	#NULL!	#NULL!	#NULL!	4	0	1	1	0	1	1	1	1	1	1	1	1	0	1	0	0	0	1	4	4	5	4	3	4	3	4	4	4	#NULL!	#NULL!	#NULL!	#NULL!	#NULL!	#NULL!	#NULL!	#NULL!	#NULL!	#NULL!	#NULL!	#NULL!
1	2	#NULL!	#NULL!	#NULL!	#NULL!	1	#NULL!	#NULL!	3	1	1	1	0	1	0	1	1	1	1	1	0	1	0	0	0	1	1	#NULL!	#NULL!	#NULL!	#NULL!	#NULL!	#NULL!	#NULL!	#NULL!	#NULL!	#NULL!	#NULL!	#NULL!	#NULL!	#NULL!	#NULL!	#NULL!	#NULL!	#NULL!	#NULL!	#NULL!	#NULL!	#NULL!
1	2	#NULL!	#NULL!	#NULL!	#NULL!	1	#NULL!	#NULL!	3	0	1	1	1	0	1	1	1	1	1	1	0	1	0	0	0	0	0	#NULL!	#NULL!	#NULL!	#NULL!	#NULL!	#NULL!	#NULL!	#NULL!	#NULL!	#NULL!	#NULL!	#NULL!	#NULL!	#NULL!	#NULL!	#NULL!	#NULL!	#NULL!	#NULL!	#NULL!	#NULL!	#NULL!
1	2	#NULL!	#NULL!	#NULL!	#NULL!	1	#NULL!	#NULL!	2	#NULL!	#NULL!	#NULL!	#NULL!	#NULL!	#NULL!	#NULL!	#NULL!	#NULL!	#NULL!	#NULL!	#NULL!	#NULL!	#NULL!	#NULL!	#NULL!	#NULL!	#NULL!	#NULL!	#NULL!	#NULL!	#NULL!	#NULL!	#NULL!	#NULL!	#NULL!	#NULL!	#NULL!	#NULL!	#NULL!	#NULL!	#NULL!	#NULL!	#NULL!	#NULL!	#NULL!	#NULL!	#NULL!	#NULL!	#NULL!
1	2	#NULL!	#NULL!	#NULL!	#NULL!	1	#NULL!	#NULL!	2	#NULL!	#NULL!	#NULL!	#NULL!	#NULL!	#NULL!	#NULL!	#NULL!	#NULL!	#NULL!	#NULL!	#NULL!	#NULL!	#NULL!	#NULL!	#NULL!	#NULL!	#NULL!	#NULL!	#NULL!	#NULL!	#NULL!	#NULL!	#NULL!	#NULL!	#NULL!	#NULL!	#NULL!	#NULL!	#NULL!	#NULL!	#NULL!	#NULL!	#NULL!	#NULL!	#NULL!	#NULL!	#NULL!	#NULL!	#NULL!
1	2	#NULL!	#NULL!	#NULL!	#NULL!	1	#NULL!	#NULL!	1	#NULL!	#NULL!	#NULL!	#NULL!	#NULL!	#NULL!	#NULL!	#NULL!	#NULL!	#NULL!	#NULL!	#NULL!	#NULL!	#NULL!	#NULL!	#NULL!	#NULL!	#NULL!	#NULL!	#NULL!	#NULL!	#NULL!	#NULL!	#NULL!	#NULL!	#NULL!	#NULL!	#NULL!	#NULL!	#NULL!	#NULL!	#NULL!	#NULL!	#NULL!	#NULL!	#NULL!	#NULL!	#NULL!	#NULL!	#NULL!
1	2	#NULL!	#NULL!	#NULL!	#NULL!	1	#NULL!	#NULL!	3	1	1	1	1	0	1	1	1	1	1	1	0	1	1	1	0	0	0	5	5	4	4	3	3	3	4	5	4	#NULL!	#NULL!	#NULL!	#NULL!	#NULL!	#NULL!	#NULL!	#NULL!	#NULL!	#NULL!	#NULL!	#NULL!
1	2	#NULL!	#NULL!	#NULL!	#NULL!	1	#NULL!	#NULL!	5	1	1	1	0	0	1	1	1	1	1	1	0	1	0	1	0	1	0	#NULL!	#NULL!	#NULL!	#NULL!	#NULL!	#NULL!	#NULL!	#NULL!	#NULL!	#NULL!	#NULL!	#NULL!	#NULL!	#NULL!	#NULL!	#NULL!	#NULL!	#NULL!	#NULL!	#NULL!	#NULL!	#NULL!
1	2	#NULL!	#NULL!	#NULL!	#NULL!	1	#NULL!	#NULL!	4	1	1	1	0	0	1	1	1	1	1	1	1	1	1	1	1	0	1	5	5	5	4	4	4	4	4	5	4	#NULL!	#NULL!	#NULL!	#NULL!	#NULL!	#NULL!	#NULL!	#NULL!	#NULL!	#NULL!	#NULL!	#NULL!
1	2	#NULL!	#NULL!	#NULL!	#NULL!	1	#NULL!	#NULL!	4	#NULL!	#NULL!	#NULL!	#NULL!	#NULL!	#NULL!	#NULL!	#NULL!	#NULL!	#NULL!	#NULL!	#NULL!	#NULL!	#NULL!	#NULL!	#NULL!	#NULL!	#NULL!	#NULL!	#NULL!	#NULL!	#NULL!	#NULL!	#NULL!	#NULL!	#NULL!	#NULL!	#NULL!	#NULL!	#NULL!	#NULL!	#NULL!	#NULL!	#NULL!	#NULL!	#NULL!	#NULL!	#NULL!	#NULL!	#NULL!
1	2	#NULL!	#NULL!	#NULL!	#NULL!	1	#NULL!	#NULL!	4	1	1	0	1	0	1	1	1	0	0	0	0	0	0	1	0	1	0	#NULL!	#NULL!	#NULL!	#NULL!	#NULL!	#NULL!	#NULL!	#NULL!	#NULL!	#NULL!	#NULL!	#NULL!	#NULL!	#NULL!	#NULL!	#NULL!	#NULL!	#NULL!	#NULL!	#NULL!	#NULL!	#NULL!
1	2	#NULL!	#NULL!	#NULL!	#NULL!	1	#NULL!	#NULL!	3	#NULL!	#NULL!	#NULL!	#NULL!	#NULL!	#NULL!	#NULL!	#NULL!	#NULL!	#NULL!	#NULL!	#NULL!	#NULL!	#NULL!	#NULL!	#NULL!	#NULL!	#NULL!	#NULL!	#NULL!	#NULL!	#NULL!	#NULL!	#NULL!	#NULL!	#NULL!	#NULL!	#NULL!	#NULL!	#NULL!	#NULL!	#NULL!	#NULL!	#NULL!	#NULL!	#NULL!	#NULL!	#NULL!	#NULL!	#NULL!
1	2	#NULL!	#NULL!	1	#NULL!	#NULL!	#NULL!	#NULL!	1	0	1	1	1	1	1	1	1	1	1	1	0	0	1	1	0	0	1	1	1	1	2	2	2	1	2	1	1	3	5	5	4	1	5	5	3	5	5	1	#NULL!
1	2	#NULL!	#NULL!	#NULL!	#NULL!	1	#NULL!	#NULL!	2	1	1	1	1	1	1	1	1	0	1	0	1	1	1	1	0	1	0	#NULL!	#NULL!	#NULL!	#NULL!	#NULL!	#NULL!	#NULL!	#NULL!	#NULL!	#NULL!	#NULL!	#NULL!	#NULL!	#NULL!	#NULL!	#NULL!	#NULL!	#NULL!	#NULL!	#NULL!	#NULL!	#NULL!
1	2	#NULL!	1	#NULL!	#NULL!	#NULL!	#NULL!	#NULL!	3	1	1	1	1	0	1	1	1	1	1	1	0	0	0	1	1	1	0	#NULL!	#NULL!	#NULL!	#NULL!	#NULL!	#NULL!	#NULL!	#NULL!	#NULL!	#NULL!	#NULL!	#NULL!	#NULL!	#NULL!	#NULL!	#NULL!	#NULL!	#NULL!	#NULL!	#NULL!	#NULL!	#NULL!
1	2	#NULL!	#NULL!	#NULL!	#NULL!	1	#NULL!	#NULL!	1	1	1	1	1	0	1	1	1	1	1	1	0	0	0	1	1	1	1	5	5	5	3	4	3	3	3	5	4	#NULL!	#NULL!	#NULL!	#NULL!	#NULL!	#NULL!	#NULL!	#NULL!	#NULL!	#NULL!	#NULL!	#NULL!
1	2	#NULL!	#NULL!	#NULL!	#NULL!	1	#NULL!	#NULL!	3	0	1	1	0	0	0	1	1	1	1	1	0	0	0	0	0	0	0	5	5	5	4	4	4	2	3	5	4	#NULL!	#NULL!	#NULL!	#NULL!	#NULL!	#NULL!	#NULL!	#NULL!	#NULL!	#NULL!	#NULL!	#NULL!
1	2	#NULL!	#NULL!	1	#NULL!	#NULL!	#NULL!	#NULL!	1	1	1	1	1	0	1	1	1	1	1	1	0	1	0	1	0	1	1	5	5	5	5	5	5	5	5	5	5	5	4	1	5	1	1	1	3	3	5	#NULL!	#NULL!
1	1	#NULL!	#NULL!	#NULL!	#NULL!	#NULL!	1	#NULL!	2	#NULL!	#NULL!	#NULL!	#NULL!	#NULL!	#NULL!	#NULL!	#NULL!	#NULL!	#NULL!	#NULL!	#NULL!	#NULL!	#NULL!	#NULL!	#NULL!	#NULL!	#NULL!	#NULL!	#NULL!	#NULL!	#NULL!	#NULL!	#NULL!	#NULL!	#NULL!	#NULL!	#NULL!	#NULL!	#NULL!	#NULL!	#NULL!	#NULL!	#NULL!	#NULL!	#NULL!	#NULL!	#NULL!	#NULL!	#NULL!
1	2	#NULL!	1	#NULL!	#NULL!	1	#NULL!	#NULL!	3	1	1	1	0	0	1	1	1	1	1	1	0	1	1	1	0	1	0	5	5	5	5	5	5	5	5	5	5	#NULL!	#NULL!	#NULL!	#NULL!	#NULL!	#NULL!	#NULL!	#NULL!	#NULL!	#NULL!	#NULL!	#NULL!
1	2	#NULL!	#NULL!	#NULL!	#NULL!	1	#NULL!	#NULL!	3	#NULL!	#NULL!	#NULL!	#NULL!	#NULL!	#NULL!	#NULL!	#NULL!	#NULL!	#NULL!	#NULL!	#NULL!	#NULL!	#NULL!	#NULL!	#NULL!	#NULL!	#NULL!	#NULL!	#NULL!	#NULL!	#NULL!	#NULL!	#NULL!	#NULL!	#NULL!	#NULL!	#NULL!	#NULL!	#NULL!	#NULL!	#NULL!	#NULL!	#NULL!	#NULL!	#NULL!	#NULL!	#NULL!	#NULL!	#NULL!
1	2	#NULL!	1	#NULL!	#NULL!	#NULL!	#NULL!	#NULL!	1	#NULL!	#NULL!	#NULL!	#NULL!	#NULL!	#NULL!	#NULL!	#NULL!	#NULL!	#NULL!	#NULL!	#NULL!	#NULL!	#NULL!	#NULL!	#NULL!	#NULL!	#NULL!	#NULL!	#NULL!	#NULL!	#NULL!	#NULL!	#NULL!	#NULL!	#NULL!	#NULL!	#NULL!	#NULL!	#NULL!	#NULL!	#NULL!	#NULL!	#NULL!	#NULL!	#NULL!	#NULL!	#NULL!	#NULL!	#NULL!
1	2	#NULL!	#NULL!	#NULL!	#NULL!	1	#NULL!	#NULL!	4	#NULL!	#NULL!	#NULL!	#NULL!	#NULL!	#NULL!	#NULL!	#NULL!	#NULL!	#NULL!	#NULL!	#NULL!	#NULL!	#NULL!	#NULL!	#NULL!	#NULL!	#NULL!	#NULL!	#NULL!	#NULL!	#NULL!	#NULL!	#NULL!	#NULL!	#NULL!	#NULL!	#NULL!	#NULL!	#NULL!	#NULL!	#NULL!	#NULL!	#NULL!	#NULL!	#NULL!	#NULL!	#NULL!	#NULL!	#NULL!
1	2	#NULL!	#NULL!	#NULL!	#NULL!	1	#NULL!	#NULL!	3	0	1	1	0	0	1	1	1	1	1	1	0	1	1	1	0	1	0	#NULL!	#NULL!	#NULL!	#NULL!	#NULL!	#NULL!	#NULL!	#NULL!	#NULL!	#NULL!	#NULL!	#NULL!	#NULL!	#NULL!	#NULL!	#NULL!	#NULL!	#NULL!	#NULL!	#NULL!	#NULL!	#NULL!
1	2	#NULL!	#NULL!	#NULL!	#NULL!	1	#NULL!	#NULL!	1	#NULL!	#NULL!	#NULL!	#NULL!	#NULL!	#NULL!	#NULL!	#NULL!	#NULL!	#NULL!	#NULL!	#NULL!	#NULL!	#NULL!	#NULL!	#NULL!	#NULL!	#NULL!	#NULL!	#NULL!	#NULL!	#NULL!	#NULL!	#NULL!	#NULL!	#NULL!	#NULL!	#NULL!	#NULL!	#NULL!	#NULL!	#NULL!	#NULL!	#NULL!	#NULL!	#NULL!	#NULL!	#NULL!	#NULL!	#NULL!
1	2	#NULL!	#NULL!	#NULL!	#NULL!	1	#NULL!	#NULL!	1	1	1	1	0	1	1	1	1	1	1	1	1	1	0	0	0	0	1	#NULL!	#NULL!	#NULL!	#NULL!	#NULL!	#NULL!	#NULL!	#NULL!	#NULL!	#NULL!	#NULL!	#NULL!	#NULL!	#NULL!	#NULL!	#NULL!	#NULL!	#NULL!	#NULL!	#NULL!	#NULL!	#NULL!
1	2	#NULL!	#NULL!	#NULL!	#NULL!	1	#NULL!	#NULL!	2	#NULL!	#NULL!	#NULL!	#NULL!	#NULL!	#NULL!	#NULL!	#NULL!	#NULL!	#NULL!	#NULL!	#NULL!	#NULL!	#NULL!	#NULL!	#NULL!	#NULL!	#NULL!	#NULL!	#NULL!	#NULL!	#NULL!	#NULL!	#NULL!	#NULL!	#NULL!	#NULL!	#NULL!	#NULL!	#NULL!	#NULL!	#NULL!	#NULL!	#NULL!	#NULL!	#NULL!	#NULL!	#NULL!	#NULL!	#NULL!
1	2	1	#NULL!	#NULL!	#NULL!	1	#NULL!	#NULL!	3	#NULL!	#NULL!	#NULL!	#NULL!	#NULL!	#NULL!	#NULL!	#NULL!	#NULL!	#NULL!	#NULL!	#NULL!	#NULL!	#NULL!	#NULL!	#NULL!	#NULL!	#NULL!	#NULL!	#NULL!	#NULL!	#NULL!	#NULL!	#NULL!	#NULL!	#NULL!	#NULL!	#NULL!	#NULL!	#NULL!	#NULL!	#NULL!	#NULL!	#NULL!	#NULL!	#NULL!	#NULL!	#NULL!	#NULL!	#NULL!
1	2	#NULL!	1	#NULL!	#NULL!	#NULL!	#NULL!	#NULL!	2	0	0	0	0	0	0	0	0	0	0	0	0	0	0	1	0	0	1	3	3	3	3	3	3	3	3	3	3	3	3	3	3	3	3	3	3	3	3	3	#NULL!
1	2	#NULL!	#NULL!	1	#NULL!	#NULL!	#NULL!	#NULL!	5	1	1	1	1	1	1	1	1	1	0	0	1	0	1	1	0	1	0	5	5	5	4	4	4	2	5	5	4	5	3	3	3	3	3	3	1	1	1	1	#NULL!
1	2	#NULL!	#NULL!	#NULL!	#NULL!	1	#NULL!	#NULL!	1	1	1	1	1	1	1	1	1	1	1	1	1	1	0	0	1	1	0	4	4	4	4	3	3	3	4	4	3	4	4	4	4	2	3	3	3	3	4	2	#NULL!
1	2	#NULL!	#NULL!	#NULL!	#NULL!	1	#NULL!	#NULL!	2	1	1	0	1	0	1	1	1	1	1	1	0	0	1	1	0	1	0	5	5	5	4	2	3	1	5	5	5	5	4	5	4	2	4	3	2	3	5	1	#NULL!
1	2	#NULL!	#NULL!	#NULL!	#NULL!	1	#NULL!	#NULL!	1	1	1	1	1	0	1	1	1	1	1	0	0	1	0	1	0	0	0	5	5	3	1	1	1	1	1	5	2	5	5	5	5	2	3	3	1	2	4	1	#NULL!
1	1	#NULL!	#NULL!	#NULL!	#NULL!	#NULL!	#NULL!	1	4	1	1	0	0	0	1	1	1	1	1	0	0	1	0	1	0	1	0	4	4	3	2	3	2	2	2	4	3	4	4	4	3	2	2	2	1	3	4	1	#NULL!
1	2	1	#NULL!	1	#NULL!	1	#NULL!	#NULL!	3	1	0	0	0	1	1	1	1	1	1	1	1	0	0	1	0	0	1	1	1	1	5	1	5	1	5	1	5	5	3	3	3	2	1	1	1	1	1	1	#NULL!
1	2	#NULL!	#NULL!	#NULL!	#NULL!	1	#NULL!	#NULL!	1	1	1	1	1	1	1	1	1	1	0	1	1	1	0	1	0	1	0	5	5	5	4	3	4	3	5	5	5	5	5	5	3	3	3	3	2	2	5	1	1
1	2	#NULL!	#NULL!	#NULL!	#NULL!	1	#NULL!	#NULL!	1	0	1	1	0	1	0	1	1	1	1	1	1	1	0	1	0	1	0	5	5	5	5	3	3	3	5	5	3	5	2	2	4	1	1	1	4	2	4	1	#NULL!
1	2	#NULL!	#NULL!	#NULL!	#NULL!	1	#NULL!	#NULL!	2	1	1	1	0	0	1	1	1	1	1	0	0	1	0	1	0	0	1	5	5	5	2	2	1	3	5	5	3	5	3	3	2	2	3	3	2	1	3	3	#NULL!
1	2	#NULL!	#NULL!	#NULL!	#NULL!	1	#NULL!	#NULL!	3	1	1	0	1	0	1	1	1	0	0	1	0	0	0	1	0	1	0	5	5	3	5	3	3	3	5	5	4	5	4	2	4	3	4	4	1	1	2	3	#NULL!
1	2	#NULL!	1	#NULL!	#NULL!	#NULL!	#NULL!	#NULL!	4	1	1	1	1	1	1	1	1	1	1	1	0	1	0	1	1	1	0	5	5	5	3	1	3	2	3	5	2	5	5	5	5	3	5	5	2	3	2	1	1
1	2	#NULL!	1	#NULL!	#NULL!	#NULL!	#NULL!	1	5	0	1	1	0	1	1	1	1	1	1	1	0	1	0	1	1	1	0	5	5	5	5	3	5	3	5	5	5	5	5	5	3	3	5	5	5	5	5	1	#NULL!
1	2	#NULL!	#NULL!	#NULL!	#NULL!	1	#NULL!	#NULL!	3	1	0	1	0	1	1	1	0	1	1	0	0	1	0	0	0	0	0	5	5	3	3	4	4	4	5	5	3	5	5	4	4	2	4	4	3	4	4	1	#NULL!
1	2	#NULL!	#NULL!	1	#NULL!	#NULL!	#NULL!	#NULL!	2	1	1	1	1	0	1	1	1	1	1	1	0	0	0	0	0	1	0	2	2	5	3	2	3	4	2	2	3	5	5	5	5	2	2	2	1	1	5	1	1
2	2	#NULL!	#NULL!	1	#NULL!	#NULL!	#NULL!	#NULL!	2	#NULL!	#NULL!	#NULL!	#NULL!	#NULL!	#NULL!	#NULL!	#NULL!	#NULL!	#NULL!	#NULL!	#NULL!	#NULL!	#NULL!	#NULL!	#NULL!	#NULL!	#NULL!	#NULL!	#NULL!	#NULL!	#NULL!	#NULL!	#NULL!	#NULL!	#NULL!	#NULL!	#NULL!	#NULL!	#NULL!	#NULL!	#NULL!	#NULL!	#NULL!	#NULL!	#NULL!	#NULL!	#NULL!	#NULL!	#NULL!
2	2	#NULL!	#NULL!	1	#NULL!	#NULL!	#NULL!	#NULL!	1	#NULL!	#NULL!	#NULL!	#NULL!	#NULL!	#NULL!	#NULL!	#NULL!	#NULL!	#NULL!	#NULL!	#NULL!	#NULL!	#NULL!	#NULL!	#NULL!	#NULL!	#NULL!	#NULL!	#NULL!	#NULL!	#NULL!	#NULL!	#NULL!	#NULL!	#NULL!	#NULL!	#NULL!	#NULL!	#NULL!	#NULL!	#NULL!	#NULL!	#NULL!	#NULL!	#NULL!	#NULL!	#NULL!	#NULL!	#NULL!
2	2	#NULL!	#NULL!	#NULL!	#NULL!	1	#NULL!	#NULL!	1	#NULL!	#NULL!	#NULL!	#NULL!	#NULL!	#NULL!	#NULL!	#NULL!	#NULL!	#NULL!	#NULL!	#NULL!	#NULL!	#NULL!	#NULL!	#NULL!	#NULL!	#NULL!	#NULL!	#NULL!	#NULL!	#NULL!	#NULL!	#NULL!	#NULL!	#NULL!	#NULL!	#NULL!	#NULL!	#NULL!	#NULL!	#NULL!	#NULL!	#NULL!	#NULL!	#NULL!	#NULL!	#NULL!	#NULL!	#NULL!
2	2	#NULL!	1	#NULL!	#NULL!	#NULL!	#NULL!	#NULL!	3	#NULL!	#NULL!	#NULL!	#NULL!	#NULL!	#NULL!	#NULL!	#NULL!	#NULL!	#NULL!	#NULL!	#NULL!	#NULL!	#NULL!	#NULL!	#NULL!	#NULL!	#NULL!	#NULL!	#NULL!	#NULL!	#NULL!	#NULL!	#NULL!	#NULL!	#NULL!	#NULL!	#NULL!	#NULL!	#NULL!	#NULL!	#NULL!	#NULL!	#NULL!	#NULL!	#NULL!	#NULL!	#NULL!	#NULL!	#NULL!
2	2	#NULL!	#NULL!	#NULL!	#NULL!	1	#NULL!	#NULL!	1	#NULL!	#NULL!	#NULL!	#NULL!	#NULL!	#NULL!	#NULL!	#NULL!	#NULL!	#NULL!	#NULL!	#NULL!	#NULL!	#NULL!	#NULL!	#NULL!	#NULL!	#NULL!	#NULL!	#NULL!	#NULL!	#NULL!	#NULL!	#NULL!	#NULL!	#NULL!	#NULL!	#NULL!	#NULL!	#NULL!	#NULL!	#NULL!	#NULL!	#NULL!	#NULL!	#NULL!	#NULL!	#NULL!	#NULL!	#NULL!
2	2	#NULL!	#NULL!	1	#NULL!	#NULL!	#NULL!	#NULL!	3	#NULL!	#NULL!	#NULL!	#NULL!	#NULL!	#NULL!	#NULL!	#NULL!	#NULL!	#NULL!	#NULL!	#NULL!	#NULL!	#NULL!	#NULL!	#NULL!	#NULL!	#NULL!	#NULL!	#NULL!	#NULL!	#NULL!	#NULL!	#NULL!	#NULL!	#NULL!	#NULL!	#NULL!	#NULL!	#NULL!	#NULL!	#NULL!	#NULL!	#NULL!	#NULL!	#NULL!	#NULL!	#NULL!	#NULL!	#NULL!
2	4	#NULL!	#NULL!	#NULL!	#NULL!	#NULL!	1	#NULL!	7	1	1	1	0	0	1	1	1	1	1	0	0	1	0	1	0	0	0	#NULL!	#NULL!	#NULL!	#NULL!	#NULL!	#NULL!	#NULL!	#NULL!	#NULL!	#NULL!	#NULL!	#NULL!	#NULL!	#NULL!	#NULL!	#NULL!	#NULL!	#NULL!	#NULL!	#NULL!	#NULL!	#NULL!
2	2	#NULL!	#NULL!	#NULL!	#NULL!	1	#NULL!	#NULL!	2	1	1	1	0	0	1	1	0	1	1	1	0	1	1	0	1	1	0	#NULL!	#NULL!	#NULL!	#NULL!	#NULL!	#NULL!	#NULL!	#NULL!	#NULL!	#NULL!	#NULL!	#NULL!	#NULL!	#NULL!	#NULL!	#NULL!	#NULL!	#NULL!	#NULL!	#NULL!	#NULL!	#NULL!
2	2	#NULL!	#NULL!	#NULL!	#NULL!	1	#NULL!	#NULL!	4	#NULL!	#NULL!	#NULL!	#NULL!	#NULL!	#NULL!	#NULL!	#NULL!	#NULL!	#NULL!	#NULL!	#NULL!	#NULL!	#NULL!	#NULL!	#NULL!	#NULL!	#NULL!	#NULL!	#NULL!	#NULL!	#NULL!	#NULL!	#NULL!	#NULL!	#NULL!	#NULL!	#NULL!	#NULL!	#NULL!	#NULL!	#NULL!	#NULL!	#NULL!	#NULL!	#NULL!	#NULL!	#NULL!	#NULL!	#NULL!
2	3	#NULL!	#NULL!	#NULL!	#NULL!	#NULL!	#NULL!	1	1	1	1	1	1	1	1	1	1	1	1	1	1	0	0	1	0	1	0	2	3	1	5	1	2	4	5	1	4	5	5	5	5	5	3	3	2	2	1	1	1
2	2	#NULL!	1	#NULL!	#NULL!	#NULL!	#NULL!	#NULL!	2	0	1	1	0	0	1	1	1	1	1	1	0	1	1	1	0	0	1	5	5	4	4	4	4	3	4	5	4	5	5	5	5	1	1	1	1	2	1	1	#NULL!
2	2	#NULL!	#NULL!	#NULL!	#NULL!	1	#NULL!	#NULL!	1	1	0	1	0	1	1	1	1	1	1	1	0	1	0	1	0	0	0	1	1	1	1	1	1	1	1	1	3	4	4	4	4	3	4	4	2	3	5	1	#NULL!
2	2	#NULL!	1	#NULL!	#NULL!	#NULL!	#NULL!	#NULL!	2	1	0	1	0	1	1	0	1	1	1	0	1	1	0	1	0	0	0	1	1	2	1	2	1	1	1	1	1	3	3	3	3	1	3	3	3	3	3	2	#NULL!
2	2	#NULL!	#NULL!	#NULL!	#NULL!	1	#NULL!	#NULL!	1	1	1	1	1	0	1	1	1	1	1	0	1	1	0	1	1	1	0	1	1	1	1	1	1	1	1	1	3	3	4	3	3	2	3	3	1	1	3	1	#NULL!
2	2	#NULL!	#NULL!	#NULL!	#NULL!	1	#NULL!	#NULL!	4	1	1	1	1	1	1	1	1	0	1	0	0	1	0	1	0	1	0	2	2	4	1	3	1	3	1	1	2	5	5	5	5	2	4	4	3	2	4	1	1
2	2	#NULL!	1	#NULL!	#NULL!	#NULL!	#NULL!	#NULL!	2	1	1	1	1	1	1	1	1	1	1	1	1	1	1	0	1	1	0	1	1	1	1	1	1	5	1	1	1	5	5	5	5	2	5	4	4	2	4	1	#NULL!
2	2	#NULL!	1	#NULL!	#NULL!	#NULL!	#NULL!	#NULL!	2	1	1	1	1	1	1	1	1	1	1	1	1	1	1	0	1	1	0	1	1	1	1	1	1	5	1	1	1	5	5	5	5	2	5	4	4	2	4	1	#NULL!
2	2	#NULL!	1	#NULL!	#NULL!	#NULL!	#NULL!	#NULL!	3	1	1	1	1	1	1	1	1	1	1	1	1	1	1	0	1	1	0	1	1	1	5	1	5	3	5	4	5	4	4	4	4	3	4	4	4	4	4	2	#NULL!
2	2	#NULL!	#NULL!	#NULL!	#NULL!	1	#NULL!	#NULL!	4	1	1	1	1	1	1	1	1	1	1	1	1	1	1	1	1	1	0	5	5	5	3	4	3	3	4	4	4	5	5	5	5	4	3	3	3	3	4	1	#NULL!
1	2	1	#NULL!	#NULL!	#NULL!	1	#NULL!	#NULL!	3	1	1	1	1	1	1	1	1	1	1	1	0	0	0	0	1	1	0	5	5	5	5	5	5	5	5	5	3	5	3	3	3	3	3	3	3	3	3	1	1
1	2	#NULL!	#NULL!	#NULL!	#NULL!	1	#NULL!	#NULL!	4	1	1	1	0	0	1	1	1	1	1	1	1	1	1	1	0	1	0	5	5	3	5	2	3	2	4	5	3	5	3	5	3	2	4	4	2	3	5	1	#NULL!
1	2	#NULL!	#NULL!	#NULL!	#NULL!	1	#NULL!	#NULL!	2	0	1	1	0	0	1	1	1	1	1	1	1	1	0	1	0	0	1	1	1	4	1	1	1	1	4	1	5	5	2	2	4	2	1	1	2	2	4	1	1
1	2	#NULL!	#NULL!	1	#NULL!	#NULL!	#NULL!	#NULL!	3	#NULL!	#NULL!	#NULL!	#NULL!	#NULL!	#NULL!	#NULL!	#NULL!	#NULL!	#NULL!	#NULL!	#NULL!	#NULL!	#NULL!	#NULL!	#NULL!	#NULL!	#NULL!	1	1	1	1	1	1	1	5	3	1	4	4	3	3	3	3	3	3	3	3	1	#NULL!
1	2	#NULL!	#NULL!	#NULL!	#NULL!	1	#NULL!	#NULL!	3	1	1	1	1	1	1	1	0	1	1	1	0	1	0	1	0	0	0	4	4	4	4	3	2	3	2	4	4	4	4	4	4	3	3	3	2	2	4	1	#NULL!
1	2	#NULL!	#NULL!	#NULL!	#NULL!	1	#NULL!	#NULL!	5	0	1	1	1	0	1	1	0	0	1	1	0	1	0	1	0	0	1	1	1	1	1	1	5	1	5	4	4	4	5	2	2	3	1	5	1	1	1	1	1
1	2	#NULL!	#NULL!	#NULL!	#NULL!	1	#NULL!	#NULL!	2	0	1	1	0	0	1	1	1	1	1	1	0	1	0	1	0	0	0	5	5	5	5	5	3	2	3	5	5	5	5	4	5	2	1	1	2	2	4	1	#NULL!
1	2	#NULL!	#NULL!	#NULL!	#NULL!	1	#NULL!	#NULL!	4	1	1	1	0	0	1	1	1	1	1	1	1	1	0	1	0	1	1	3	3	5	3	5	3	3	3	3	3	5	5	4	5	1	1	1	3	3	3	1	#NULL!
1	2	#NULL!	#NULL!	1	#NULL!	#NULL!	#NULL!	#NULL!	4	0	1	0	0	0	0	0	0	1	1	1	0	1	0	0	0	0	1	1	1	1	5	2	5	1	5	1	5	5	5	5	5	5	1	1	1	1	1	1	#NULL!
1	2	#NULL!	1	1	#NULL!	#NULL!	#NULL!	#NULL!	4	0	1	1	0	1	1	1	1	1	1	1	0	1	1	1	0	0	0	5	5	5	3	3	3	3	3	3	3	4	4	4	4	3	3	3	3	3	3	1	1
1	2	#NULL!	#NULL!	#NULL!	#NULL!	1	#NULL!	#NULL!	4	1	1	1	1	0	1	1	1	1	1	1	0	1	0	1	0	0	1	5	5	5	5	3	4	3	5	5	1	5	5	3	5	1	1	1	1	2	4	1	#NULL!
1	2	#NULL!	#NULL!	#NULL!	#NULL!	1	#NULL!	#NULL!	3	1	1	1	0	1	1	1	1	1	1	1	1	0	1	1	0	0	0	5	5	5	5	3	5	3	5	5	5	5	1	1	2	1	1	1	4	2	5	1	#NULL!
1	2	#NULL!	#NULL!	#NULL!	#NULL!	1	#NULL!	#NULL!	3	0	1	1	0	0	1	1	1	1	1	1	0	0	0	0	0	0	0	2	2	5	1	2	1	1	2	2	1	4	5	2	4	1	5	2	3	3	4	1	1
1	2	#NULL!	#NULL!	#NULL!	#NULL!	1	#NULL!	#NULL!	5	1	1	0	1	1	1	1	1	1	1	1	1	1	0	1	0	0	1	2	4	1	1	1	4	1	4	1	4	5	5	5	5	3	3	3	3	3	3	1	1
1	2	#NULL!	#NULL!	1	#NULL!	1	#NULL!	#NULL!	2	1	1	1	1	1	1	1	1	1	1	1	1	1	1	0	1	1	0	4	4	4	4	4	4	4	4	4	4	4	4	4	4	4	4	4	2	2	4	1	1
1	2	#NULL!	#NULL!	#NULL!	#NULL!	1	#NULL!	#NULL!	1	1	1	1	1	0	1	1	1	1	1	1	0	1	1	0	1	1	0	1	1	1	5	2	5	1	5	5	3	5	5	5	5	5	5	5	5	5	5	1	1
1	2	#NULL!	#NULL!	#NULL!	#NULL!	1	#NULL!	#NULL!	1	1	1	1	1	1	1	1	1	1	1	1	0	0	1	1	1	1	0	5	5	5	5	5	5	5	5	5	3	5	5	5	5	5	5	5	5	5	5	2	#NULL!
1	2	#NULL!	#NULL!	#NULL!	#NULL!	1	#NULL!	#NULL!	4	0	1	0	1	0	1	1	1	1	1	1	0	0	1	0	1	1	0	5	5	5	4	3	4	3	4	4	5	4	4	4	3	5	5	3	5	5	4	1	#NULL!
1	2	#NULL!	#NULL!	1	#NULL!	#NULL!	#NULL!	#NULL!	4	#NULL!	#NULL!	#NULL!	#NULL!	#NULL!	#NULL!	#NULL!	#NULL!	#NULL!	#NULL!	#NULL!	#NULL!	#NULL!	#NULL!	#NULL!	#NULL!	#NULL!	#NULL!	1	2	1	5	1	1	1	5	1	5	5	5	3	2	5	3	3	1	1	5	1	1
1	2	#NULL!	#NULL!	1	#NULL!	#NULL!	#NULL!	#NULL!	5	0	1	1	0	1	1	1	1	1	1	1	0	0	1	1	0	0	0	5	5	5	4	2	5	3	5	5	4	5	5	4	5	1	1	1	2	2	5	1	1
1	2	#NULL!	#NULL!	#NULL!	#NULL!	1	#NULL!	#NULL!	1	1	1	0	0	0	1	1	1	1	1	0	1	1	0	1	0	0	0	1	1	1	1	1	3	1	3	1	3	5	5	5	5	5	3	3	1	1	1	1	1
1	2	#NULL!	#NULL!	#NULL!	#NULL!	1	#NULL!	#NULL!	3	0	1	1	1	0	1	1	1	1	1	1	0	1	0	1	0	1	0	5	5	3	5	3	4	2	4	4	4	5	5	4	5	3	5	5	3	3	4	1	#NULL!
1	2	#NULL!	#NULL!	#NULL!	#NULL!	1	#NULL!	#NULL!	1	1	1	1	1	0	1	1	1	1	1	1	0	0	0	0	0	1	0	5	5	5	5	5	5	5	5	5	5	4	4	4	4	4	4	4	4	4	4	1	#NULL!
1	2	#NULL!	#NULL!	#NULL!	#NULL!	1	#NULL!	#NULL!	4	1	1	1	1	0	1	1	1	1	1	1	1	0	0	1	0	1	0	5	5	5	5	5	5	5	5	5	5	5	5	5	4	1	2	2	1	1	3	1	#NULL!
1	2	#NULL!	#NULL!	1	#NULL!	#NULL!	#NULL!	#NULL!	4	1	1	1	1	1	1	1	1	1	1	1	1	1	1	0	1	1	0	4	4	4	4	4	4	4	4	4	4	4	4	4	4	5	5	5	4	4	4	1	#NULL!
1	2	#NULL!	#NULL!	#NULL!	#NULL!	1	#NULL!	#NULL!	1	1	0	1	0	0	1	1	1	1	1	1	1	1	1	1	0	0	0	4	4	1	1	1	4	5	5	5	4	5	3	3	3	4	4	4	4	3	4	1	1
1	2	#NULL!	#NULL!	#NULL!	#NULL!	1	#NULL!	#NULL!	1	1	1	1	0	0	0	1	1	1	1	1	0	1	0	0	0	1	1	5	5	5	2	2	2	2	2	3	2	5	5	2	4	1	2	2	3	2	4	1	#NULL!
1	2	#NULL!	#NULL!	#NULL!	#NULL!	1	#NULL!	#NULL!	3	0	1	1	1	0	0	0	0	1	1	1	0	1	1	0	0	1	0	1	1	5	1	1	5	1	5	4	5	5	3	1	1	1	1	1	5	5	3	1	#NULL!
1	2	#NULL!	#NULL!	#NULL!	#NULL!	1	#NULL!	#NULL!	3	0	1	1	1	0	1	1	1	1	1	1	0	1	0	0	0	0	0	1	2	3	2	2	2	1	2	4	2	4	4	3	3	2	1	1	2	2	4	1	#NULL!
1	2	#NULL!	#NULL!	#NULL!	#NULL!	1	#NULL!	#NULL!	2	1	1	1	1	0	1	1	1	1	1	1	0	0	1	1	0	0	0	5	5	5	5	3	3	5	5	5	5	5	4	4	5	1	1	1	3	4	5	1	#NULL!
1	2	#NULL!	#NULL!	1	#NULL!	#NULL!	#NULL!	#NULL!	1	1	1	0	1	0	1	1	1	1	1	1	0	0	0	1	1	1	0	1	1	1	5	1	1	5	5	5	5	5	5	2	4	4	1	1	1	3	1	1	#NULL!
1	2	#NULL!	#NULL!	#NULL!	#NULL!	1	#NULL!	#NULL!	1	0	1	1	0	1	1	1	1	1	1	1	0	1	1	1	0	1	0	2	4	1	1	1	5	1	5	4	3	5	5	5	5	1	1	1	1	1	5	1	#NULL!
1	2	#NULL!	1	#NULL!	#NULL!	#NULL!	#NULL!	#NULL!	4	1	1	1	1	1	1	1	1	1	1	1	1	1	1	1	1	1	0	1	1	3	3	3	3	3	1	1	3	5	4	4	2	1	1	1	1	4	4	1	#NULL!
1	2	#NULL!	#NULL!	1	#NULL!	#NULL!	#NULL!	#NULL!	3	1	0	0	0	0	1	1	1	1	1	0	1	1	0	1	0	0	0	4	4	4	4	4	4	4	4	4	4	5	2	4	3	2	2	2	2	2	2	1	1
1	2	#NULL!	#NULL!	#NULL!	#NULL!	1	#NULL!	#NULL!	1	#NULL!	#NULL!	#NULL!	#NULL!	#NULL!	#NULL!	#NULL!	#NULL!	#NULL!	#NULL!	#NULL!	#NULL!	#NULL!	#NULL!	#NULL!	#NULL!	#NULL!	#NULL!	1	1	2	5	2	4	2	5	2	4	5	5	5	5	3	2	3	2	2	3	3	#NULL!
1	2	#NULL!	#NULL!	#NULL!	#NULL!	1	#NULL!	#NULL!	1	0	1	1	1	0	1	1	1	1	1	1	0	1	0	1	1	1	0	4	4	3	2	1	1	1	4	5	2	5	4	4	4	3	2	2	2	2	2	1	#NULL!
1	2	#NULL!	#NULL!	#NULL!	#NULL!	1	#NULL!	#NULL!	3	1	1	1	0	0	1	1	1	1	1	1	0	1	1	1	0	0	0	1	1	5	1	1	1	1	1	1	3	1	3	2	4	2	1	1	2	2	5	1	1
1	2	#NULL!	#NULL!	1	#NULL!	#NULL!	#NULL!	#NULL!	3	1	1	0	1	1	1	1	1	1	1	1	0	1	1	1	0	0	1	1	1	1	5	1	5	1	5	5	1	5	5	5	5	1	1	1	4	4	5	1	1
1	2	#NULL!	#NULL!	1	#NULL!	#NULL!	#NULL!	#NULL!	7	0	1	1	0	0	0	1	1	1	0	1	0	1	0	0	0	0	1	4	4	5	2	2	2	2	3	2	4	5	3	2	5	2	2	2	4	2	3	1	#NULL!
1	1	#NULL!	#NULL!	#NULL!	#NULL!	1	#NULL!	#NULL!	3	1	1	1	0	1	1	1	1	1	1	0	1	0	0	1	0	0	0	4	4	2	4	2	5	1	5	5	4	2	4	4	1	1	1	1	2	1	4	1	#NULL!
1	2	#NULL!	#NULL!	#NULL!	#NULL!	1	#NULL!	#NULL!	3	1	1	1	1	1	1	1	1	1	1	1	0	0	1	1	0	1	0	5	5	5	3	3	4	4	4	5	2	4	2	2	4	2	4	4	3	3	4	1	1
1	2	#NULL!	#NULL!	#NULL!	#NULL!	1	#NULL!	#NULL!	3	1	1	1	1	0	1	1	0	0	1	0	0	0	0	1	0	1	1	5	5	3	5	3	3	3	5	5	3	3	3	3	3	3	3	3	3	3	3	3	#NULL!
1	2	#NULL!	#NULL!	#NULL!	#NULL!	1	#NULL!	#NULL!	4	1	1	1	1	0	1	1	1	1	1	1	0	1	1	0	0	0	1	4	4	1	4	1	4	5	5	5	2	5	1	1	1	1	1	1	1	5	5	1	1
1	2	#NULL!	#NULL!	#NULL!	#NULL!	1	#NULL!	#NULL!	4	1	1	1	1	1	1	1	1	1	1	1	1	0	0	1	1	0	0	5	5	5	5	3	3	3	3	3	5	4	4	4	4	4	3	4	4	4	4	1	#NULL!
1	2	#NULL!	#NULL!	#NULL!	#NULL!	1	#NULL!	#NULL!	2	0	1	1	1	0	1	1	1	1	1	1	0	1	0	0	0	1	0	5	5	5	4	3	4	3	4	5	4	4	4	4	4	3	2	2	2	2	4	1	#NULL!
1	2	#NULL!	#NULL!	#NULL!	#NULL!	1	#NULL!	#NULL!	1	0	1	1	1	0	1	1	0	1	0	1	1	0	1	1	0	1	1	1	1	1	5	1	5	1	5	5	5	5	5	5	5	5	5	5	5	5	5	1	1
1	2	#NULL!	#NULL!	1	#NULL!	#NULL!	#NULL!	#NULL!	4	1	1	1	1	1	1	1	1	1	1	1	1	1	1	0	1	0	1	1	4	1	5	1	4	1	1	1	2	3	3	4	4	1	1	1	1	1	1	1	#NULL!
1	2	#NULL!	#NULL!	#NULL!	#NULL!	1	#NULL!	#NULL!	4	1	1	1	1	1	1	1	1	1	1	1	1	1	0	1	1	1	0	2	4	1	1	2	5	4	5	5	2	5	5	4	4	2	3	3	5	5	3	1	1
1	2	#NULL!	#NULL!	#NULL!	#NULL!	1	#NULL!	#NULL!	3	1	1	1	1	0	1	1	1	1	1	1	0	1	0	0	0	0	1	5	5	3	4	2	1	1	4	5	4	5	4	4	4	2	1	1	3	3	4	1	#NULL!
1	2	#NULL!	#NULL!	#NULL!	#NULL!	1	#NULL!	#NULL!	4	1	1	1	0	1	1	1	1	0	1	1	0	0	0	1	0	0	0	4	4	4	3	2	2	2	3	3	3	4	4	4	4	2	2	2	4	3	4	1	1
1	2	#NULL!	#NULL!	#NULL!	#NULL!	1	#NULL!	#NULL!	4	1	1	1	0	0	1	1	1	1	1	1	1	1	0	1	0	0	0	1	1	1	5	1	5	1	5	5	3	5	3	2	3	1	1	1	3	3	5	1	#NULL!
1	1	#NULL!	#NULL!	#NULL!	#NULL!	1	#NULL!	#NULL!	2	1	1	1	0	1	0	1	1	1	1	1	0	1	0	0	1	1	1	5	5	5	3	3	4	1	5	5	3	5	5	5	5	3	5	5	3	3	5	1	#NULL!
1	2	#NULL!	#NULL!	#NULL!	#NULL!	1	#NULL!	#NULL!	4	0	1	1	0	1	0	0	0	1	1	1	0	0	0	0	0	0	1	3	4	2	1	2	5	3	5	5	5	5	1	1	1	3	5	5	5	3	3	1	1
1	2	#NULL!	#NULL!	#NULL!	#NULL!	1	#NULL!	#NULL!	4	1	0	0	0	0	1	1	1	0	1	1	0	0	0	1	1	0	0	1	1	3	4	3	4	4	1	4	1	5	4	4	2	2	4	2	2	3	2	1	#NULL!
1	2	#NULL!	#NULL!	#NULL!	#NULL!	1	#NULL!	#NULL!	4	1	1	1	0	1	1	1	1	1	1	1	1	0	0	1	0	1	0	5	5	5	3	2	1	3	3	4	3	4	4	4	4	3	3	3	2	3	4	1	#NULL!
1	2	#NULL!	#NULL!	#NULL!	#NULL!	1	#NULL!	#NULL!	3	0	1	1	0	0	0	1	1	0	0	1	0	0	0	0	0	1	1	5	5	5	4	3	3	2	4	5	4	5	3	4	4	1	3	3	3	3	5	1	#NULL!
1	2	#NULL!	#NULL!	#NULL!	#NULL!	1	#NULL!	#NULL!	4	0	1	1	0	1	1	1	1	1	1	1	0	1	0	0	0	0	1	5	5	5	5	1	5	1	5	5	5	5	3	3	5	2	2	2	2	2	5	1	#NULL!
1	2	#NULL!	#NULL!	#NULL!	#NULL!	1	#NULL!	#NULL!	1	0	1	1	1	0	1	1	1	1	1	1	0	1	0	1	0	0	0	4	4	4	3	3	4	3	3	4	3	5	5	4	4	2	5	2	2	3	4	1	#NULL!
1	2	#NULL!	#NULL!	#NULL!	#NULL!	1	#NULL!	#NULL!	4	1	0	1	0	1	1	1	1	1	1	0	0	1	0	1	0	1	0	5	5	5	3	2	2	1	3	5	4	5	5	5	5	2	3	3	1	1	5	1	#NULL!
1	2	#NULL!	#NULL!	#NULL!	#NULL!	1	#NULL!	#NULL!	1	0	1	1	0	1	0	1	1	1	1	1	0	1	0	1	0	0	1	5	5	3	3	3	4	3	3	4	4	5	2	2	3	3	3	3	4	4	5	1	#NULL!
1	2	#NULL!	#NULL!	1	#NULL!	#NULL!	#NULL!	#NULL!	1	1	1	1	1	0	1	1	1	1	1	1	0	1	0	1	0	1	1	5	5	5	5	5	5	3	5	5	5	5	3	1	5	1	1	1	3	1	5	1	#NULL!
1	2	#NULL!	1	#NULL!	#NULL!	#NULL!	#NULL!	#NULL!	2	1	1	1	0	0	1	1	1	0	1	1	0	1	1	0	0	0	0	4	4	3	3	3	3	3	4	5	3	5	3	3	3	1	3	3	3	4	4	1	#NULL!
1	2	#NULL!	#NULL!	1	#NULL!	#NULL!	#NULL!	#NULL!	2	1	1	1	1	1	1	1	0	1	1	1	0	0	1	1	0	1	0	1	1	1	5	1	5	1	5	5	5	5	5	5	3	1	1	1	3	3	5	2	#NULL!
1	2	#NULL!	#NULL!	1	#NULL!	#NULL!	#NULL!	#NULL!	4	1	1	1	1	1	1	0	1	1	1	1	1	0	0	1	0	0	0	5	4	5	2	2	2	2	2	5	3	5	5	5	4	2	3	3	2	1	3	1	#NULL!
1	2	#NULL!	#NULL!	1	#NULL!	#NULL!	#NULL!	#NULL!	4	1	1	1	1	0	1	1	1	1	1	0	1	1	0	1	1	1	0	5	5	5	5	5	5	5	5	5	5	5	5	5	5	5	5	5	5	5	5	1	#NULL!
1	2	#NULL!	#NULL!	#NULL!	#NULL!	1	#NULL!	#NULL!	4	1	1	1	0	0	1	1	1	1	1	1	0	1	1	1	0	0	0	4	4	5	4	3	4	4	5	5	4	4	2	2	3	3	2	2	5	5	5	1	#NULL!
1	2	#NULL!	#NULL!	1	#NULL!	#NULL!	#NULL!	#NULL!	2	1	1	0	0	1	1	1	1	1	1	0	0	1	0	1	0	1	0	5	5	3	4	3	3	2	2	5	4	4	3	3	2	2	4	4	4	3	4	1	#NULL!
1	2	#NULL!	#NULL!	#NULL!	#NULL!	1	#NULL!	#NULL!	5	1	1	1	1	0	1	1	1	1	1	0	1	1	1	1	0	0	1	2	3	3	5	4	5	2	5	4	1	5	5	5	3	4	1	1	5	5	5	1	1
1	2	#NULL!	#NULL!	#NULL!	#NULL!	1	#NULL!	#NULL!	4	0	1	1	0	0	1	1	1	1	1	1	1	1	0	1	0	0	0	5	5	3	4	1	3	4	3	5	3	5	3	1	1	3	1	1	1	3	5	1	#NULL!
1	2	#NULL!	1	#NULL!	#NULL!	#NULL!	#NULL!	#NULL!	3	1	1	0	1	0	1	1	1	1	1	0	0	0	1	0	0	0	1	1	1	2	4	2	4	4	4	4	2	4	4	4	4	2	4	4	2	2	4	1	#NULL!
1	2	#NULL!	#NULL!	#NULL!	#NULL!	1	#NULL!	#NULL!	3	1	1	1	1	1	1	1	1	1	1	1	1	1	1	1	0	1	1	4	4	2	1	5	5	5	5	5	4	5	2	2	2	1	2	2	5	5	5	1	#NULL!
1	2	#NULL!	#NULL!	#NULL!	#NULL!	1	#NULL!	#NULL!	3	0	1	1	0	0	1	1	1	1	1	1	1	0	1	1	0	0	0	2	2	5	5	5	3	3	3	5	3	5	1	1	1	3	1	1	3	3	3	1	#NULL!
1	2	#NULL!	#NULL!	#NULL!	#NULL!	1	#NULL!	#NULL!	3	0	1	1	0	0	1	1	1	1	1	1	0	1	0	1	0	0	1	5	5	5	1	1	4	5	5	5	3	5	5	1	4	1	1	1	1	1	1	1	#NULL!
1	2	#NULL!	#NULL!	#NULL!	#NULL!	1	#NULL!	#NULL!	4	1	1	0	0	1	1	1	1	1	1	1	0	1	0	1	0	0	0	3	3	3	3	3	3	3	3	3	3	5	3	3	2	2	2	2	2	2	3	1	#NULL!
1	2	#NULL!	#NULL!	#NULL!	#NULL!	1	#NULL!	#NULL!	3	1	1	1	0	0	1	1	1	1	1	0	0	1	0	1	0	0	0	4	4	3	4	3	2	3	2	3	3	5	5	4	3	2	4	4	1	1	4	1	#NULL!
1	2	#NULL!	#NULL!	#NULL!	#NULL!	1	#NULL!	#NULL!	4	1	1	1	0	0	1	1	1	1	1	1	1	1	1	1	0	0	1	4	4	5	4	3	2	2	4	5	2	5	3	3	2	2	2	3	1	2	1	1	1
1	2	#NULL!	#NULL!	#NULL!	#NULL!	1	#NULL!	#NULL!	4	1	1	1	1	0	1	1	1	1	1	1	1	1	0	1	0	1	0	2	2	2	2	2	1	2	1	2	2	4	4	3	4	3	4	3	3	3	4	1	#NULL!
1	2	#NULL!	#NULL!	#NULL!	#NULL!	1	#NULL!	#NULL!	1	0	1	1	0	0	0	1	0	1	1	1	0	1	0	0	0	0	1	5	5	5	2	3	4	2	4	5	3	4	4	4	4	2	5	5	3	2	4	2	#NULL!
1	3	#NULL!	#NULL!	#NULL!	#NULL!	1	#NULL!	#NULL!	4	1	1	1	0	0	1	1	1	1	1	1	0	0	0	0	0	1	0	5	5	2	5	2	2	2	2	4	1	5	5	3	3	3	4	4	1	1	4	1	#NULL!
1	2	#NULL!	#NULL!	#NULL!	#NULL!	1	#NULL!	#NULL!	4	1	1	1	1	1	1	1	1	1	1	1	1	1	1	0	1	1	0	5	5	5	5	2	2	2	4	5	4	5	5	4	4	4	5	4	2	2	4	1	#NULL!
1	2	#NULL!	#NULL!	#NULL!	#NULL!	1	#NULL!	#NULL!	4	1	1	1	0	1	1	1	1	1	1	1	0	0	0	1	0	0	1	4	4	4	3	3	3	4	3	5	2	4	4	2	4	2	1	1	2	2	5	1	#NULL!
1	2	#NULL!	#NULL!	#NULL!	#NULL!	1	#NULL!	#NULL!	1	0	0	0	0	0	1	1	0	1	0	0	0	0	0	1	0	0	0	1	1	1	1	1	5	1	1	1	1	5	5	5	5	5	5	5	5	5	5	2	#NULL!
1	2	#NULL!	#NULL!	1	#NULL!	#NULL!	#NULL!	#NULL!	5	1	1	1	1	1	1	1	1	1	1	0	1	1	1	1	0	1	0	4	4	1	1	1	4	4	4	4	4	4	4	4	4	3	2	2	2	2	4	1	#NULL!
1	4	#NULL!	1	#NULL!	#NULL!	#NULL!	#NULL!	#NULL!	2	0	1	1	1	0	1	1	1	1	1	1	0	0	0	1	0	1	0	1	1	1	1	1	5	1	5	1	4	5	3	2	4	1	1	1	2	2	3	1	#NULL!
1	2	#NULL!	#NULL!	#NULL!	#NULL!	1	#NULL!	#NULL!	4	1	1	1	1	0	1	1	1	1	1	0	1	1	1	1	0	1	0	5	5	5	5	4	5	4	5	5	4	5	5	5	5	4	1	1	5	3	5	1	1
1	2	#NULL!	#NULL!	#NULL!	#NULL!	1	#NULL!	#NULL!	5	1	1	1	0	1	1	1	1	1	1	1	0	1	0	0	0	0	0	5	5	5	2	2	2	2	3	5	2	5	3	3	1	2	2	2	3	3	5	1	1
1	2	#NULL!	#NULL!	#NULL!	#NULL!	1	#NULL!	#NULL!	4	0	1	1	0	0	1	1	1	1	1	1	0	0	1	1	0	0	0	5	5	2	5	1	5	5	5	5	1	4	1	1	1	1	1	4	4	4	4	1	#NULL!
1	2	1	#NULL!	1	#NULL!	#NULL!	#NULL!	#NULL!	3	1	1	1	1	0	1	1	1	1	1	1	0	1	0	0	1	1	0	5	5	5	3	3	3	2	4	5	1	5	5	5	5	1	5	5	1	1	5	1	#NULL!
1	2	#NULL!	#NULL!	#NULL!	#NULL!	1	#NULL!	#NULL!	3	0	0	1	0	0	1	1	0	1	1	0	0	1	0	1	0	0	0	5	5	5	3	3	3	3	5	5	3	5	5	5	5	3	3	3	2	2	3	1	#NULL!
1	1	#NULL!	#NULL!	#NULL!	#NULL!	1	#NULL!	#NULL!	1	1	1	1	1	1	1	1	1	0	1	0	1	1	0	1	0	0	0	5	5	5	3	3	3	3	3	5	4	5	5	5	5	3	5	5	1	3	4	2	#NULL!
1	2	#NULL!	#NULL!	#NULL!	#NULL!	1	#NULL!	#NULL!	3	#NULL!	#NULL!	#NULL!	#NULL!	#NULL!	#NULL!	#NULL!	#NULL!	#NULL!	#NULL!	#NULL!	#NULL!	#NULL!	#NULL!	#NULL!	#NULL!	#NULL!	#NULL!	1	3	1	5	1	5	5	5	1	3	5	5	5	5	5	5	5	1	1	5	1	#NULL!
1	2	#NULL!	#NULL!	#NULL!	#NULL!	1	#NULL!	#NULL!	3	0	1	1	1	1	1	1	1	1	1	1	0	1	0	1	0	1	0	1	1	1	1	4	5	4	5	5	1	5	5	3	4	2	3	5	1	2	5	1	#NULL!
1	2	#NULL!	1	#NULL!	#NULL!	#NULL!	#NULL!	#NULL!	3	1	0	1	1	0	1	1	1	0	0	1	0	0	0	1	0	0	0	5	5	5	4	2	3	1	4	5	4	5	5	4	4	2	4	4	4	4	5	2	#NULL!
1	2	#NULL!	#NULL!	#NULL!	#NULL!	1	#NULL!	#NULL!	5	0	1	1	1	0	0	1	1	1	1	1	0	0	1	0	0	1	0	5	5	5	4	4	4	4	4	5	4	5	5	5	5	1	1	1	1	1	4	1	1
1	1	#NULL!	#NULL!	#NULL!	#NULL!	1	#NULL!	#NULL!	3	0	0	0	1	0	1	1	1	1	1	0	0	1	0	1	0	1	0	4	4	4	5	4	3	3	4	5	3	5	5	5	5	3	4	4	2	2	4	1	#NULL!
1	2	#NULL!	#NULL!	#NULL!	#NULL!	1	#NULL!	#NULL!	4	1	1	1	1	1	1	1	0	0	0	0	0	0	0	1	1	1	0	5	5	4	4	2	4	2	4	5	4	4	4	4	4	4	3	3	1	3	3	1	#NULL!
1	2	#NULL!	#NULL!	1	#NULL!	#NULL!	#NULL!	#NULL!	5	1	1	1	1	0	1	1	0	1	1	0	1	1	1	1	0	0	0	5	5	2	4	2	4	2	4	5	5	5	2	2	2	2	2	2	2	2	1	1	#NULL!
1	2	#NULL!	#NULL!	#NULL!	#NULL!	1	#NULL!	#NULL!	3	1	1	1	0	0	1	1	0	1	1	1	1	1	0	1	0	0	0	4	1	2	5	1	5	4	5	5	4	5	4	5	2	1	1	4	1	3	5	1	#NULL!
1	2	#NULL!	#NULL!	1	#NULL!	1	#NULL!	#NULL!	4	1	1	1	1	1	1	1	1	0	1	0	0	0	0	0	0	1	0	5	5	1	5	1	5	1	5	5	5	5	5	5	5	5	1	1	1	1	5	1	#NULL!
1	1	#NULL!	#NULL!	#NULL!	#NULL!	#NULL!	1	#NULL!	3	1	1	1	1	1	1	1	1	1	1	1	1	0	0	1	0	0	1	5	5	5	5	5	4	3	5	5	5	5	5	5	5	2	3	3	3	3	3	2	#NULL!
1	2	#NULL!	#NULL!	#NULL!	#NULL!	1	#NULL!	#NULL!	4	1	1	1	1	1	1	1	1	1	1	1	1	1	1	0	1	1	0	5	5	3	3	3	3	3	4	4	4	5	2	2	2	2	2	2	2	2	2	1	1
1	2	#NULL!	#NULL!	#NULL!	#NULL!	1	#NULL!	#NULL!	4	0	1	1	0	1	1	1	1	0	1	1	0	0	0	0	0	1	1	5	4	5	4	2	2	2	3	4	2	4	4	2	2	4	2	2	1	2	1	1	1
1	2	#NULL!	#NULL!	#NULL!	#NULL!	1	#NULL!	#NULL!	1	1	1	1	0	1	0	0	0	1	1	1	1	1	0	0	0	0	1	2	2	5	5	2	5	5	2	4	2	5	5	2	4	2	2	2	4	4	4	1	1
1	2	#NULL!	#NULL!	#NULL!	#NULL!	1	#NULL!	#NULL!	5	1	1	1	1	0	1	1	1	1	0	1	1	0	0	0	0	1	0	2	4	1	1	1	5	5	5	2	4	5	5	5	5	1	2	2	3	3	5	1	#NULL!
1	2	#NULL!	#NULL!	#NULL!	#NULL!	1	#NULL!	#NULL!	6	0	1	1	0	0	0	1	1	1	1	1	0	1	0	0	0	0	1	4	4	1	1	2	1	1	2	5	1	5	5	5	4	2	1	1	1	1	1	1	#NULL!
1	2	#NULL!	#NULL!	#NULL!	#NULL!	1	#NULL!	#NULL!	3	1	1	1	0	0	1	1	1	1	1	1	1	1	0	1	0	1	0	1	1	4	1	1	5	1	5	4	5	5	5	5	5	2	3	3	3	3	5	1	1
1	2	#NULL!	#NULL!	#NULL!	#NULL!	1	#NULL!	#NULL!	4	1	1	1	0	0	1	1	1	1	1	0	0	1	1	0	0	0	0	1	1	3	1	1	5	1	5	4	4	5	5	5	5	5	5	5	1	1	5	1	1
1	2	#NULL!	#NULL!	1	#NULL!	#NULL!	#NULL!	#NULL!	3	0	1	1	0	1	1	0	1	1	1	0	1	1	0	0	0	1	0	1	1	1	5	1	5	1	1	4	5	5	5	3	4	3	3	4	1	1	4	1	#NULL!
1	2	#NULL!	#NULL!	#NULL!	#NULL!	1	#NULL!	#NULL!	3	1	1	1	1	1	1	1	1	1	1	1	0	1	0	1	0	1	0	5	5	5	5	2	5	2	5	5	5	5	5	5	5	1	1	1	2	2	5	1	#NULL!
1	2	#NULL!	#NULL!	1	#NULL!	#NULL!	#NULL!	#NULL!	1	1	1	1	1	0	1	1	1	1	1	1	0	0	1	0	0	1	0	1	1	1	4	1	4	1	4	1	4	5	1	4	1	3	3	2	1	1	5	1	#NULL!
1	2	#NULL!	#NULL!	#NULL!	#NULL!	1	#NULL!	#NULL!	1	0	1	1	1	0	1	1	1	1	1	1	1	1	0	1	1	1	0	5	5	4	5	4	4	2	3	4	4	5	5	4	4	4	5	5	1	2	5	1	#NULL!
1	2	#NULL!	#NULL!	#NULL!	#NULL!	1	#NULL!	#NULL!	4	1	1	1	0	1	1	1	1	1	1	1	1	1	1	0	0	0	1	3	3	4	3	3	3	3	3	3	3	4	3	3	3	2	2	2	2	3	4	1	#NULL!
1	2	#NULL!	#NULL!	#NULL!	#NULL!	1	#NULL!	#NULL!	4	0	1	1	1	1	1	1	1	1	1	0	0	1	0	1	1	1	0	5	5	3	1	3	1	3	5	5	2	5	5	5	5	2	5	5	4	4	5	1	#NULL!
1	2	#NULL!	#NULL!	1	#NULL!	#NULL!	#NULL!	#NULL!	1	1	1	1	0	1	1	1	1	1	1	1	1	1	1	0	0	0	1	5	5	5	4	3	3	3	5	5	3	5	3	5	5	3	2	2	4	4	4	1	#NULL!
1	2	#NULL!	#NULL!	#NULL!	#NULL!	1	#NULL!	#NULL!	4	0	1	1	1	1	1	1	1	1	1	0	1	1	0	1	0	1	0	5	5	5	2	2	2	2	2	5	4	5	5	4	3	1	2	2	3	2	3	1	1
1	2	#NULL!	#NULL!	1	#NULL!	#NULL!	#NULL!	#NULL!	2	0	1	1	0	1	1	1	1	1	1	1	0	1	0	1	0	0	1	1	1	1	1	1	3	1	4	4	4	5	5	5	5	2	2	2	2	2	3	1	#NULL!
2	2	#NULL!	#NULL!	#NULL!	#NULL!	1	#NULL!	#NULL!	5	1	1	1	1	1	1	1	1	1	1	1	1	1	1	0	1	1	0	3	3	2	4	4	3	3	3	4	4	3	3	4	2	4	3	4	3	3	4	1	#NULL!
2	2	#NULL!	#NULL!	#NULL!	#NULL!	1	#NULL!	#NULL!	2	1	1	1	1	1	1	0	1	0	1	1	0	0	0	1	0	0	0	5	5	5	5	5	5	5	5	5	5	4	3	4	2	4	2	2	1	4	4	1	1
2	2	#NULL!	#NULL!	#NULL!	#NULL!	1	#NULL!	#NULL!	4	0	1	1	0	0	1	1	1	1	1	1	0	0	0	1	1	1	0	2	4	2	4	2	3	1	5	1	5	5	3	4	1	1	1	1	3	3	2	1	1
2	2	#NULL!	#NULL!	#NULL!	#NULL!	1	#NULL!	#NULL!	3	0	1	0	1	0	1	1	1	1	1	0	1	1	0	1	1	1	0	4	4	2	2	2	2	2	2	3	2	5	4	4	2	2	2	2	2	3	5	1	#NULL!
2	2	#NULL!	#NULL!	#NULL!	#NULL!	1	#NULL!	#NULL!	5	1	1	1	1	0	1	1	1	1	1	1	1	1	1	1	1	1	1	5	5	5	5	5	5	5	5	5	5	5	3	1	1	1	1	1	5	5	5	1	1
2	2	#NULL!	#NULL!	#NULL!	#NULL!	1	#NULL!	#NULL!	4	1	1	1	0	1	1	1	1	1	1	1	1	0	0	0	1	1	1	4	4	4	4	5	4	5	5	5	5	5	1	1	5	1	1	1	1	1	5	1	#NULL!
2	2	#NULL!	#NULL!	#NULL!	#NULL!	1	#NULL!	#NULL!	2	1	1	0	0	0	1	1	0	1	1	1	0	1	0	0	0	0	1	4	4	4	3	3	2	2	1	5	2	3	5	5	4	3	4	4	1	1	2	1	1
2	2	#NULL!	#NULL!	#NULL!	#NULL!	1	#NULL!	#NULL!	3	1	1	1	1	0	1	1	1	1	1	1	0	0	0	1	1	1	0	5	5	4	3	3	2	4	3	4	3	4	4	4	4	2	3	3	2	2	5	1	1
2	2	#NULL!	#NULL!	#NULL!	#NULL!	1	#NULL!	#NULL!	1	1	1	1	0	0	1	1	1	1	1	0	0	0	0	1	0	0	0	5	5	5	5	4	2	3	3	4	2	5	5	5	5	2	2	4	2	2	5	1	#NULL!
2	2	#NULL!	#NULL!	1	#NULL!	#NULL!	#NULL!	#NULL!	3	1	1	1	0	0	1	1	1	1	1	1	0	0	0	1	0	0	1	1	1	1	1	1	4	1	1	1	1	4	4	4	4	1	1	1	1	1	1	1	#NULL!
2	2	#NULL!	#NULL!	1	#NULL!	#NULL!	#NULL!	#NULL!	3	0	1	0	1	0	1	0	1	0	1	0	1	0	1	1	1	0	0	1	1	1	1	1	1	1	1	1	3	5	5	5	5	1	1	1	1	1	5	1	#NULL!
2	2	#NULL!	#NULL!	#NULL!	#NULL!	1	#NULL!	#NULL!	4	1	1	1	1	0	1	1	1	1	1	1	0	1	0	0	0	1	0	5	4	5	5	4	2	4	4	4	2	4	5	5	3	1	1	2	3	2	4	1	1
2	2	#NULL!	#NULL!	#NULL!	#NULL!	1	#NULL!	#NULL!	4	1	1	1	0	1	1	1	1	1	1	1	1	0	0	1	0	0	0	4	4	4	4	4	4	4	4	4	4	4	4	3	3	1	3	3	2	2	4	1	#NULL!
2	2	#NULL!	#NULL!	#NULL!	#NULL!	1	#NULL!	#NULL!	1	0	1	1	0	0	1	0	1	0	1	1	0	0	1	0	0	1	0	4	4	4	4	3	4	4	4	4	4	4	4	4	4	4	4	4	4	4	4	1	1
2	2	#NULL!	#NULL!	#NULL!	#NULL!	1	#NULL!	#NULL!	2	1	1	1	0	0	1	1	1	1	1	1	0	1	0	1	1	1	0	1	1	1	1	1	5	1	5	5	1	5	5	5	2	1	2	2	2	2	2	1	#NULL!
2	2	#NULL!	#NULL!	#NULL!	#NULL!	1	#NULL!	#NULL!	4	1	1	1	0	0	1	1	1	1	1	1	0	1	0	1	0	1	0	4	4	5	4	4	4	4	4	4	3	5	3	3	5	3	3	3	4	4	4	1	#NULL!
2	2	#NULL!	1	#NULL!	#NULL!	#NULL!	#NULL!	#NULL!	3	1	1	0	1	0	1	1	0	1	1	0	0	1	0	0	0	1	1	3	3	3	3	3	3	3	3	3	3	3	3	3	3	3	3	3	3	3	3	2	#NULL!
2	2	#NULL!	#NULL!	#NULL!	#NULL!	1	#NULL!	#NULL!	1	1	0	1	0	0	1	1	1	1	1	1	1	1	1	1	0	0	0	5	4	4	4	3	3	3	3	5	3	5	4	4	3	3	4	3	4	3	4	1	1
2	2	#NULL!	#NULL!	#NULL!	#NULL!	1	#NULL!	#NULL!	1	0	1	1	0	1	1	1	1	1	1	0	1	1	0	1	0	1	0	2	5	1	1	1	5	4	5	4	4	5	5	4	3	3	3	3	2	2	4	3	#NULL!
2	2	#NULL!	#NULL!	#NULL!	#NULL!	1	#NULL!	#NULL!	4	1	1	1	1	1	1	1	1	1	1	0	0	1	0	1	1	1	0	1	1	1	1	1	1	1	4	2	4	5	5	5	5	1	5	5	1	1	4	1	1
2	2	#NULL!	#NULL!	#NULL!	#NULL!	#NULL!	#NULL!	1	2	1	1	1	0	1	1	1	1	1	1	1	1	1	1	0	1	1	0	1	1	1	1	1	1	1	1	1	1	5	5	5	5	5	5	5	5	5	5	1	#NULL!
2	2	#NULL!	#NULL!	1	#NULL!	#NULL!	#NULL!	#NULL!	5	1	1	1	1	1	1	1	1	1	1	1	1	1	1	0	1	1	0	2	2	2	2	2	2	2	2	2	2	4	4	4	4	4	4	4	4	4	4	1	#NULL!
2	2	#NULL!	#NULL!	#NULL!	#NULL!	1	#NULL!	#NULL!	1	1	1	1	1	1	1	1	1	1	1	1	1	1	1	0	1	1	0	2	2	2	2	2	2	1	2	2	4	4	4	4	4	4	4	4	4	4	4	2	#NULL!
2	2	#NULL!	#NULL!	#NULL!	#NULL!	1	#NULL!	#NULL!	1	0	1	1	1	1	1	1	1	1	1	1	1	1	0	1	1	1	0	5	5	5	4	4	2	2	2	4	3	5	5	5	5	2	2	2	1	1	1	1	#NULL!
2	2	#NULL!	#NULL!	1	#NULL!	#NULL!	#NULL!	#NULL!	5	1	1	1	1	1	1	1	1	1	1	1	0	1	1	0	1	1	0	1	2	1	5	1	4	1	1	1	5	5	3	3	3	3	2	2	3	2	3	2	#NULL!
2	2	#NULL!	#NULL!	#NULL!	#NULL!	1	#NULL!	#NULL!	3	0	0	0	0	0	1	1	1	0	0	1	0	1	0	1	0	0	0	4	4	4	1	3	1	1	3	4	2	5	5	5	3	3	3	3	2	3	4	3	#NULL!
2	2	#NULL!	#NULL!	#NULL!	#NULL!	1	#NULL!	#NULL!	4	1	1	0	1	0	1	1	1	1	1	1	0	1	0	1	0	1	0	4	4	1	5	1	5	1	5	4	4	5	5	3	4	5	2	2	1	1	1	1	1
2	2	#NULL!	#NULL!	#NULL!	#NULL!	1	#NULL!	#NULL!	3	1	1	1	1	1	1	1	1	1	1	0	0	1	1	1	0	0	0	4	4	4	4	4	4	4	4	4	4	4	2	2	2	2	4	2	4	4	4	1	#NULL!
2	2	#NULL!	#NULL!	#NULL!	#NULL!	1	#NULL!	#NULL!	1	1	1	1	1	1	1	1	1	1	1	1	0	0	0	0	0	1	0	5	5	5	4	3	3	3	4	5	3	5	5	5	5	5	5	5	1	1	5	1	1
2	2	#NULL!	#NULL!	1	#NULL!	#NULL!	#NULL!	#NULL!	5	1	1	1	1	1	1	1	1	1	1	1	0	0	0	1	1	1	0	3	4	3	1	3	5	1	5	1	5	4	5	3	4	4	2	3	3	3	4	1	#NULL!
2	2	#NULL!	#NULL!	#NULL!	#NULL!	1	#NULL!	#NULL!	4	0	1	1	0	1	1	1	1	0	0	0	0	1	0	1	0	0	0	1	1	2	1	1	4	5	5	5	2	4	4	4	4	3	2	2	4	2	4	1	#NULL!
2	2	#NULL!	#NULL!	#NULL!	#NULL!	1	#NULL!	#NULL!	2	1	1	1	1	1	1	1	1	1	1	1	0	1	0	0	0	0	0	1	1	1	3	3	3	1	3	3	3	4	4	4	4	3	3	3	3	3	4	2	#NULL!
2	2	#NULL!	#NULL!	#NULL!	#NULL!	1	#NULL!	#NULL!	4	#NULL!	#NULL!	#NULL!	#NULL!	#NULL!	#NULL!	#NULL!	#NULL!	#NULL!	#NULL!	#NULL!	#NULL!	#NULL!	#NULL!	#NULL!	#NULL!	#NULL!	#NULL!	4	4	1	1	1	1	1	5	1	4	5	1	5	5	3	3	3	3	2	2	1	#NULL!
2	2	#NULL!	#NULL!	#NULL!	#NULL!	1	#NULL!	#NULL!	3	0	1	1	1	0	1	1	1	1	1	1	0	1	0	1	0	0	0	5	4	4	2	2	2	2	4	5	3	5	2	2	2	2	2	2	4	2	4	1	#NULL!
2	2	#NULL!	#NULL!	#NULL!	1	1	#NULL!	#NULL!	1	1	1	1	1	1	1	1	1	1	1	1	1	1	1	1	0	1	0	1	1	1	1	1	1	1	1	1	3	5	5	5	5	1	1	1	1	1	5	1	1
2	4	#NULL!	#NULL!	#NULL!	#NULL!	#NULL!	#NULL!	1	4	0	0	0	0	0	0	0	0	0	0	0	0	0	0	1	0	0	1	2	2	2	2	2	2	2	2	2	2	3	3	3	3	3	3	3	3	3	3	2	#NULL!
2	2	#NULL!	#NULL!	#NULL!	#NULL!	1	#NULL!	#NULL!	2	0	1	1	1	0	1	1	1	1	1	1	0	1	0	0	1	0	0	3	2	4	3	4	3	3	4	4	3	5	4	3	2	4	4	5	4	3	4	1	1
2	2	#NULL!	#NULL!	#NULL!	#NULL!	1	#NULL!	#NULL!	4	1	1	1	0	1	1	1	1	1	1	1	0	1	1	1	0	0	1	5	5	5	5	5	5	5	5	5	5	2	2	1	1	1	1	1	5	5	5	1	#NULL!
2	2	#NULL!	#NULL!	#NULL!	#NULL!	1	#NULL!	#NULL!	4	0	1	0	0	1	1	1	1	1	1	1	0	1	1	1	0	0	0	5	5	5	3	3	4	3	3	4	3	5	4	4	2	3	2	3	3	4	4	1	#NULL!
2	4	#NULL!	#NULL!	#NULL!	#NULL!	#NULL!	#NULL!	1	5	1	1	1	0	0	1	1	1	1	1	1	0	1	0	1	0	0	1	4	4	2	4	3	3	3	4	4	4	4	3	4	2	1	1	1	4	3	4	1	1
2	2	#NULL!	#NULL!	#NULL!	#NULL!	1	#NULL!	#NULL!	4	0	1	1	1	0	1	1	1	1	1	0	0	1	0	1	0	1	0	5	5	5	5	1	4	1	5	5	5	5	5	5	5	1	3	3	1	1	1	1	#NULL!
2	2	#NULL!	#NULL!	#NULL!	#NULL!	1	#NULL!	#NULL!	2	1	0	0	1	0	1	1	0	0	0	0	1	0	0	0	0	0	1	4	2	2	4	2	4	1	3	2	4	4	2	3	2	2	3	3	3	3	3	2	#NULL!
2	2	#NULL!	#NULL!	#NULL!	#NULL!	1	#NULL!	#NULL!	3	1	1	1	1	1	1	1	1	1	1	1	0	1	0	1	0	0	0	4	4	4	3	3	2	2	2	4	2	5	5	4	4	2	5	5	3	2	4	1	#NULL!
2	2	#NULL!	#NULL!	#NULL!	#NULL!	1	#NULL!	#NULL!	2	1	1	1	1	0	1	1	1	1	1	0	0	1	0	1	0	1	0	5	5	5	5	1	5	1	5	5	5	5	5	5	5	5	5	5	5	3	5	1	#NULL!
2	2	#NULL!	#NULL!	#NULL!	#NULL!	1	#NULL!	#NULL!	7	1	1	0	1	1	1	1	1	1	1	1	0	1	0	1	0	0	0	4	5	3	4	3	2	3	3	3	4	5	5	5	3	1	1	1	1	2	5	1	1
2	2	#NULL!	#NULL!	#NULL!	#NULL!	1	#NULL!	#NULL!	2	1	1	0	1	0	1	1	0	0	1	1	1	0	0	1	1	1	0	5	5	2	4	3	2	1	4	5	2	4	3	3	2	4	3	3	1	1	4	2	#NULL!
2	2	#NULL!	#NULL!	#NULL!	#NULL!	1	#NULL!	#NULL!	1	1	1	0	1	1	1	1	1	1	1	0	0	1	1	0	0	1	1	5	5	4	4	3	4	2	4	5	2	5	4	5	4	3	3	3	2	4	5	1	#NULL!
2	2	#NULL!	#NULL!	#NULL!	#NULL!	1	#NULL!	#NULL!	4	0	1	1	0	1	1	1	1	1	1	1	0	1	0	1	0	0	1	1	3	1	5	1	5	1	5	3	4	4	5	5	2	1	2	1	5	5	5	1	1
2	2	#NULL!	#NULL!	#NULL!	#NULL!	1	#NULL!	#NULL!	1	1	1	1	1	1	1	1	1	1	1	1	0	1	1	1	0	1	0	1	4	3	5	3	3	4	5	5	1	5	3	3	3	3	3	3	1	1	1	1	#NULL!
2	2	#NULL!	1	#NULL!	#NULL!	#NULL!	#NULL!	#NULL!	1	1	1	1	0	1	1	0	1	1	1	1	0	0	0	1	0	0	1	4	4	4	4	2	4	4	4	4	4	4	4	4	4	4	4	4	4	4	4	2	#NULL!
2	2	#NULL!	1	#NULL!	#NULL!	1	#NULL!	#NULL!	1	1	1	1	0	0	1	1	1	1	1	0	0	1	0	1	0	0	0	1	1	1	1	3	1	1	3	2	3	5	5	4	2	1	1	1	4	3	4	1	#NULL!
2	2	#NULL!	#NULL!	#NULL!	#NULL!	1	#NULL!	#NULL!	5	1	1	1	1	1	1	1	1	1	1	1	1	1	1	0	1	1	0	4	3	3	4	4	4	1	4	4	4	4	4	2	3	3	2	2	2	2	2	1	#NULL!
2	2	#NULL!	#NULL!	#NULL!	#NULL!	1	#NULL!	#NULL!	1	1	1	1	0	1	1	1	1	1	1	1	1	1	1	1	0	0	1	5	4	5	3	4	1	4	2	5	3	5	2	2	1	1	1	1	3	2	4	1	1
2	2	#NULL!	1	#NULL!	#NULL!	#NULL!	#NULL!	#NULL!	3	0	1	1	1	0	1	1	1	1	1	1	0	1	0	1	1	1	0	1	3	1	1	1	5	1	5	3	5	5	1	1	5	1	1	1	1	1	1	1	#NULL!
2	2	#NULL!	#NULL!	#NULL!	1	1	#NULL!	#NULL!	4	1	1	0	1	0	1	1	1	1	1	0	1	1	0	1	0	1	0	5	5	1	5	1	3	1	5	5	3	3	5	3	5	5	5	5	3	3	5	1	1
2	2	#NULL!	1	#NULL!	#NULL!	#NULL!	#NULL!	#NULL!	1	1	1	1	0	1	1	1	1	1	1	1	1	0	1	1	0	1	1	5	5	4	1	1	1	4	1	5	3	5	5	5	5	2	2	2	3	2	5	3	#NULL!
2	2	#NULL!	#NULL!	#NULL!	#NULL!	1	#NULL!	#NULL!	4	1	1	1	0	1	1	1	1	1	1	1	0	1	0	1	0	1	0	5	5	5	4	3	3	3	4	5	4	5	5	5	5	1	1	1	1	1	5	1	1
2	2	#NULL!	#NULL!	#NULL!	#NULL!	1	#NULL!	#NULL!	3	0	1	0	1	0	1	1	1	0	0	1	0	1	0	1	0	1	0	3	2	4	1	4	3	2	4	3	3	4	3	2	4	3	2	5	4	2	4	1	1
2	2	#NULL!	1	#NULL!	#NULL!	#NULL!	#NULL!	#NULL!	2	0	1	1	1	0	1	1	1	1	1	0	0	0	1	1	0	1	0	1	1	1	3	3	3	1	1	3	3	4	4	4	4	5	4	4	1	2	4	1	1
2	2	#NULL!	1	#NULL!	#NULL!	#NULL!	#NULL!	#NULL!	2	0	0	0	0	0	0	0	0	0	0	0	0	0	0	1	0	0	0	3	3	3	3	3	3	3	3	3	3	3	3	3	3	3	3	3	3	3	3	2	#NULL!
2	2	#NULL!	#NULL!	#NULL!	#NULL!	1	#NULL!	#NULL!	2	0	1	1	1	1	1	1	1	1	1	1	0	1	0	0	0	1	1	4	4	4	2	1	2	1	2	4	2	4	3	3	3	2	1	1	3	2	3	1	#NULL!
2	2	#NULL!	#NULL!	#NULL!	#NULL!	1	#NULL!	#NULL!	3	1	1	1	0	0	0	1	1	0	1	1	1	1	0	0	1	1	1	5	5	4	5	1	3	2	5	5	4	5	5	5	5	2	1	1	1	1	1	1	#NULL!
2	2	#NULL!	1	#NULL!	#NULL!	1	#NULL!	#NULL!	1	0	1	1	0	0	1	1	1	1	1	0	0	0	0	1	0	0	1	1	1	2	1	1	5	2	5	2	5	4	3	3	2	1	1	1	3	2	4	1	#NULL!
2	2	#NULL!	#NULL!	1	#NULL!	#NULL!	#NULL!	#NULL!	3	0	0	0	0	0	0	0	0	0	0	0	0	0	0	1	0	0	1	2	3	1	1	1	1	4	4	3	4	5	1	1	1	1	1	1	1	1	1	2	#NULL!
2	2	1	#NULL!	#NULL!	#NULL!	1	#NULL!	#NULL!	1	0	1	1	0	0	1	1	1	1	1	1	0	1	0	1	0	1	1	3	4	2	4	2	2	4	4	4	4	4	4	4	4	2	3	3	2	1	5	1	1
2	2	#NULL!	#NULL!	#NULL!	#NULL!	#NULL!	1	#NULL!	4	1	1	1	0	1	1	1	1	0	0	1	0	1	0	1	0	0	0	2	5	1	1	1	1	5	5	5	4	5	1	1	1	1	1	1	1	1	4	1	#NULL!
2	4	#NULL!	#NULL!	#NULL!	#NULL!	#NULL!	#NULL!	1	2	1	1	1	0	1	1	1	1	0	1	1	0	0	1	0	0	0	0	3	3	#NULL!	1	2	2	4	4	5	5	2	2	2	2	1	1	2	2	1	2	1	#NULL!
2	2	#NULL!	#NULL!	#NULL!	#NULL!	#NULL!	#NULL!	1	1	1	1	1	1	1	1	1	1	1	1	1	0	1	0	1	1	1	0	1	1	1	1	1	1	1	1	1	1	4	4	3	5	3	2	2	1	1	4	1	#NULL!
2	2	#NULL!	#NULL!	1	#NULL!	#NULL!	#NULL!	#NULL!	3	1	1	1	1	1	1	1	1	1	1	1	1	0	1	1	1	1	0	5	5	5	4	3	2	3	5	5	4	5	5	4	4	3	3	3	2	3	4	1	1
2	2	#NULL!	#NULL!	#NULL!	#NULL!	1	#NULL!	#NULL!	1	0	1	1	0	0	1	0	1	1	0	0	1	1	1	1	1	0	0	5	5	3	2	3	1	1	3	4	2	4	4	4	4	4	3	3	2	3	4	2	#NULL!
2	2	#NULL!	#NULL!	#NULL!	#NULL!	1	#NULL!	#NULL!	7	0	1	1	0	0	1	1	1	1	1	0	0	1	1	1	0	0	0	5	5	4	3	3	2	1	4	5	2	2	1	1	1	3	1	2	5	4	5	1	#NULL!
2	2	#NULL!	#NULL!	#NULL!	#NULL!	1	#NULL!	#NULL!	4	0	1	1	1	0	1	1	1	1	1	1	0	1	1	1	0	0	1	5	5	5	4	4	4	4	4	5	4	5	3	3	4	1	3	3	3	3	3	1	1
2	2	#NULL!	#NULL!	#NULL!	#NULL!	1	#NULL!	#NULL!	3	1	0	1	0	1	1	1	1	1	1	1	0	1	0	1	1	0	0	5	5	5	4	4	4	4	4	4	4	5	5	4	4	1	2	2	2	3	2	1	1
2	2	#NULL!	#NULL!	#NULL!	#NULL!	1	#NULL!	#NULL!	3	1	0	1	0	1	1	1	1	1	1	0	0	1	0	1	0	1	0	1	4	1	1	1	1	4	5	4	2	4	3	4	4	4	4	4	2	2	2	1	1
2	2	#NULL!	#NULL!	#NULL!	#NULL!	1	#NULL!	#NULL!	1	1	0	1	1	1	1	1	1	1	1	1	0	0	0	1	0	1	0	5	5	5	4	2	2	2	3	4	2	4	4	4	4	3	4	4	2	3	4	3	#NULL!
2	2	#NULL!	#NULL!	#NULL!	#NULL!	1	#NULL!	#NULL!	4	1	1	1	1	1	1	1	1	1	1	1	0	1	1	1	0	1	0	5	4	5	3	3	3	3	3	5	3	5	5	5	3	1	4	2	1	4	2	1	#NULL!
2	1	#NULL!	#NULL!	#NULL!	#NULL!	1	#NULL!	#NULL!	1	0	1	0	1	0	1	1	1	1	1	1	0	0	1	1	0	1	0	5	5	5	5	1	4	4	5	5	5	5	3	2	2	3	4	3	4	4	5	1	1
2	2	#NULL!	#NULL!	#NULL!	#NULL!	1	#NULL!	#NULL!	4	1	1	1	1	1	1	1	1	1	1	1	1	1	1	0	1	1	0	3	3	3	3	3	3	3	3	3	3	3	3	3	3	3	3	3	3	3	3	1	#NULL!
2	2	#NULL!	#NULL!	#NULL!	#NULL!	1	#NULL!	#NULL!	1	0	0	1	0	1	1	1	1	1	1	1	0	1	0	0	0	0	0	5	5	4	4	4	4	4	4	5	4	5	5	5	5	5	5	5	5	5	5	1	#NULL!
2	2	#NULL!	#NULL!	#NULL!	#NULL!	1	#NULL!	#NULL!	7	0	1	1	0	0	0	1	1	1	1	1	0	0	0	0	0	1	1	4	4	4	2	2	3	2	4	5	3	5	5	4	4	2	3	3	2	2	2	1	#NULL!
1	2	#NULL!	#NULL!	#NULL!	#NULL!	1	#NULL!	#NULL!	1	1	1	1	1	1	1	1	1	1	0	1	0	0	1	1	0	0	0	4	4	4	4	4	4	4	4	4	4	4	4	4	4	2	2	2	2	2	4	1	#NULL!
1	2	#NULL!	#NULL!	#NULL!	#NULL!	1	#NULL!	#NULL!	3	0	1	1	0	1	1	1	1	1	1	1	0	1	0	1	0	1	0	4	4	5	4	2	4	3	4	4	4	4	4	3	2	2	1	1	3	3	4	1	#NULL!
1	2	#NULL!	#NULL!	#NULL!	#NULL!	1	#NULL!	#NULL!	2	0	1	1	1	0	1	1	1	1	0	0	1	1	1	0	0	1	0	2	4	2	2	2	4	2	4	4	3	4	4	4	3	3	3	3	3	2	4	1	#NULL!
1	2	#NULL!	1	#NULL!	#NULL!	#NULL!	#NULL!	#NULL!	3	1	1	1	1	0	1	1	1	1	1	1	1	0	0	1	0	1	0	5	5	5	5	5	5	5	5	5	5	5	5	5	5	1	1	1	5	1	5	1	#NULL!
1	2	#NULL!	#NULL!	#NULL!	#NULL!	1	#NULL!	#NULL!	2	0	1	1	1	0	1	1	1	1	1	1	0	0	0	1	0	0	0	5	5	3	4	1	4	1	3	3	2	4	4	3	2	2	4	2	3	2	4	1	#NULL!
1	2	#NULL!	#NULL!	#NULL!	#NULL!	1	#NULL!	#NULL!	4	0	1	1	0	1	0	1	1	1	1	1	0	1	0	0	1	1	0	4	4	2	2	2	4	1	4	4	4	5	4	2	2	1	2	2	2	2	4	1	#NULL!
1	2	#NULL!	#NULL!	#NULL!	#NULL!	1	#NULL!	#NULL!	1	0	1	1	1	1	1	1	1	1	1	1	1	1	0	0	0	0	1	5	4	3	4	3	2	3	4	4	3	5	5	5	4	3	3	3	3	3	3	1	#NULL!
1	1	#NULL!	#NULL!	#NULL!	#NULL!	1	#NULL!	#NULL!	3	0	1	1	1	1	1	1	1	1	1	1	0	1	0	1	0	1	0	4	4	3	3	3	4	5	4	5	2	5	5	4	4	2	2	2	1	1	3	1	#NULL!
1	2	#NULL!	#NULL!	#NULL!	#NULL!	1	#NULL!	#NULL!	3	1	1	1	0	0	1	1	1	1	1	1	0	1	1	0	0	1	0	4	4	5	4	4	4	3	4	5	4	5	5	5	5	5	4	3	2	2	4	1	#NULL!
1	2	#NULL!	#NULL!	1	#NULL!	#NULL!	#NULL!	#NULL!	2	1	1	1	0	0	1	1	1	1	1	1	0	0	0	0	0	1	0	5	5	5	5	3	5	3	5	5	5	5	5	5	5	3	3	3	1	1	1	1	#NULL!
1	2	#NULL!	#NULL!	1	#NULL!	#NULL!	#NULL!	#NULL!	2	0	1	0	0	0	0	0	0	0	0	1	0	0	0	1	0	0	1	5	5	5	5	5	5	5	5	5	5	5	5	5	5	5	5	5	5	5	5	1	#NULL!
1	2	#NULL!	#NULL!	#NULL!	#NULL!	1	#NULL!	#NULL!	3	1	1	1	1	0	1	1	1	1	1	1	0	0	0	1	1	1	0	1	1	1	1	1	1	1	1	1	5	5	5	4	4	1	1	1	2	2	5	1	1
1	2	#NULL!	#NULL!	#NULL!	#NULL!	1	#NULL!	#NULL!	2	1	1	1	0	1	1	1	1	1	1	1	1	1	0	1	0	0	0	5	4	5	4	3	3	3	4	4	4	3	3	3	3	2	1	1	4	3	3	1	#NULL!
1	2	#NULL!	#NULL!	#NULL!	#NULL!	1	#NULL!	#NULL!	2	1	1	1	0	0	1	1	1	1	1	1	1	0	0	1	0	1	0	5	5	5	4	4	4	4	5	5	4	5	5	5	5	2	1	1	3	3	4	1	#NULL!
1	2	#NULL!	#NULL!	1	#NULL!	#NULL!	#NULL!	#NULL!	4	1	1	1	0	0	1	1	1	1	1	1	0	0	0	1	0	0	0	5	5	5	5	5	5	3	5	5	5	5	3	1	1	1	3	3	3	4	5	1	#NULL!
1	2	#NULL!	1	#NULL!	#NULL!	1	#NULL!	#NULL!	5	1	1	1	0	1	1	1	1	1	1	1	1	1	1	1	0	0	1	5	5	5	5	1	4	1	5	5	5	5	1	1	4	1	1	1	5	5	5	1	#NULL!
1	2	#NULL!	#NULL!	#NULL!	#NULL!	1	#NULL!	#NULL!	4	1	1	1	0	1	1	1	1	1	1	1	0	0	1	1	1	1	0	5	5	5	5	5	5	5	5	5	5	5	2	2	2	1	1	1	1	1	5	1	1
1	2	#NULL!	#NULL!	#NULL!	#NULL!	1	#NULL!	#NULL!	3	1	1	1	1	0	1	1	1	1	1	1	1	1	0	1	1	1	0	1	1	1	1	1	1	1	1	1	1	5	5	4	5	1	1	1	1	1	4	1	#NULL!
1	2	#NULL!	#NULL!	#NULL!	#NULL!	1	#NULL!	#NULL!	4	1	1	1	1	1	1	1	1	1	1	1	0	1	0	1	0	1	0	5	5	5	4	4	4	3	4	4	4	5	3	4	3	2	2	2	3	3	3	1	#NULL!
1	2	#NULL!	#NULL!	#NULL!	#NULL!	1	#NULL!	#NULL!	2	1	1	1	0	0	1	1	1	1	1	1	1	1	0	1	0	1	0	5	5	5	5	5	5	5	5	5	5	5	4	2	2	1	1	1	2	2	2	1	#NULL!
1	2	#NULL!	#NULL!	#NULL!	#NULL!	1	#NULL!	#NULL!	4	1	1	1	1	1	1	1	1	1	1	1	0	1	0	1	1	1	0	4	4	5	4	3	4	3	4	5	4	5	4	4	4	2	2	2	3	3	2	1	#NULL!
1	2	#NULL!	#NULL!	1	#NULL!	#NULL!	#NULL!	#NULL!	2	0	1	1	1	0	1	1	1	1	1	1	1	1	0	1	1	1	0	1	1	1	5	2	5	2	1	5	2	5	5	5	5	2	5	5	3	2	5	1	#NULL!
1	2	#NULL!	#NULL!	#NULL!	#NULL!	1	#NULL!	#NULL!	2	1	1	1	1	1	1	1	1	1	1	1	1	1	1	0	1	1	0	4	4	4	4	4	4	4	4	4	4	4	2	2	3	1	1	1	1	4	4	1	#NULL!
1	2	#NULL!	#NULL!	#NULL!	#NULL!	1	#NULL!	#NULL!	1	1	1	1	0	0	1	1	1	1	1	1	0	1	0	1	0	1	0	4	4	5	4	4	3	3	4	4	4	4	3	3	2	3	2	3	2	2	4	1	#NULL!
1	2	#NULL!	#NULL!	#NULL!	1	#NULL!	#NULL!	#NULL!	4	0	1	1	0	1	1	1	1	1	1	0	0	1	0	1	0	0	0	5	5	5	5	4	4	4	4	5	4	5	5	4	5	2	1	1	1	2	5	1	1
1	2	#NULL!	#NULL!	#NULL!	#NULL!	1	#NULL!	#NULL!	3	1	1	1	0	0	1	1	1	1	1	1	0	1	0	1	1	1	0	5	5	1	2	2	2	5	5	5	2	5	5	5	4	5	5	5	5	4	5	1	#NULL!
1	2	#NULL!	#NULL!	#NULL!	#NULL!	1	#NULL!	#NULL!	4	0	1	1	1	0	1	1	1	1	1	1	0	0	0	0	1	1	0	5	5	5	5	5	5	5	5	5	5	5	5	1	3	1	1	1	1	1	5	1	#NULL!
1	2	#NULL!	#NULL!	#NULL!	#NULL!	1	#NULL!	#NULL!	1	1	1	1	0	0	1	1	1	1	1	1	0	1	0	1	0	0	0	1	1	1	1	1	1	1	1	1	5	5	5	5	5	1	5	3	1	1	5	1	#NULL!
1	2	#NULL!	#NULL!	#NULL!	#NULL!	#NULL!	1	#NULL!	4	1	1	1	0	0	1	1	1	0	1	1	0	1	0	1	0	0	1	5	5	5	5	3	5	3	5	5	5	5	3	3	5	4	1	1	1	1	1	1	1
1	2	#NULL!	#NULL!	#NULL!	#NULL!	1	#NULL!	#NULL!	3	1	0	0	1	0	0	0	0	1	0	1	0	1	1	1	0	1	0	1	1	1	1	1	1	1	1	1	1	1	1	1	1	1	1	1	2	2	1	2	#NULL!
1	2	#NULL!	#NULL!	#NULL!	#NULL!	1	#NULL!	#NULL!	4	1	1	1	1	1	1	1	1	1	1	1	0	1	1	1	1	1	0	5	5	5	4	3	4	4	4	5	4	5	5	4	5	2	1	1	4	4	5	1	#NULL!
1	2	#NULL!	#NULL!	#NULL!	#NULL!	1	#NULL!	#NULL!	2	1	1	1	1	1	1	1	1	1	1	0	1	1	0	1	1	1	0	1	1	1	5	1	5	1	5	1	2	5	5	5	5	3	5	5	1	3	5	2	#NULL!
1	2	#NULL!	#NULL!	#NULL!	#NULL!	1	#NULL!	#NULL!	3	1	1	1	1	1	0	1	1	1	1	1	1	1	0	0	1	1	1	5	5	5	4	4	4	3	4	5	4	5	3	3	4	2	3	3	4	3	3	1	#NULL!
1	2	#NULL!	#NULL!	#NULL!	#NULL!	1	#NULL!	#NULL!	3	0	1	1	0	1	1	1	1	1	1	1	1	1	0	0	0	0	1	5	5	2	4	3	4	3	4	4	3	5	5	4	4	1	3	3	1	1	1	1	#NULL!
1	2	#NULL!	#NULL!	1	#NULL!	#NULL!	#NULL!	#NULL!	2	1	1	0	1	0	1	1	1	0	1	1	1	0	0	0	0	0	0	1	1	1	1	1	1	1	1	1	1	5	5	1	1	1	1	1	1	1	1	1	#NULL!
1	2	#NULL!	#NULL!	#NULL!	#NULL!	1	#NULL!	#NULL!	1	1	1	1	1	1	1	1	1	1	1	1	0	1	0	0	1	1	0	1	1	1	1	1	5	1	5	5	3	5	5	5	3	1	1	1	1	1	5	1	#NULL!
1	2	#NULL!	#NULL!	#NULL!	#NULL!	1	#NULL!	#NULL!	2	1	1	1	1	0	1	1	1	0	1	1	0	1	0	0	0	1	0	4	4	4	4	4	4	3	3	4	4	5	5	4	4	2	2	2	2	2	4	1	1
1	2	#NULL!	#NULL!	#NULL!	#NULL!	1	#NULL!	#NULL!	1	1	1	1	0	0	1	1	1	1	1	1	0	0	0	1	0	0	0	5	5	5	4	4	3	4	5	5	3	5	2	1	2	1	1	1	3	4	4	1	#NULL!
1	2	#NULL!	#NULL!	#NULL!	#NULL!	1	#NULL!	#NULL!	3	0	1	0	0	0	0	1	1	1	0	1	1	1	0	0	0	0	1	5	5	5	3	5	5	3	5	5	5	5	5	3	5	4	1	1	1	1	5	1	#NULL!
1	2	#NULL!	#NULL!	#NULL!	#NULL!	1	#NULL!	#NULL!	4	1	1	1	1	1	1	1	1	1	1	1	1	1	1	1	0	1	0	5	5	5	5	3	5	5	5	5	5	4	4	4	4	1	1	1	1	1	1	1	#NULL!
1	2	#NULL!	#NULL!	#NULL!	#NULL!	1	#NULL!	#NULL!	4	0	1	1	0	1	0	1	0	1	1	1	0	1	0	0	0	0	0	1	1	1	1	1	5	1	5	5	1	5	2	2	1	1	1	1	1	1	5	1	#NULL!
1	2	#NULL!	#NULL!	#NULL!	#NULL!	1	#NULL!	#NULL!	3	0	1	1	1	0	1	1	1	1	1	1	0	1	0	1	1	0	1	5	5	3	4	2	1	#NULL!	4	3	4	4	3	2	3	1	1	1	4	4	4	1	#NULL!
1	2	#NULL!	#NULL!	#NULL!	#NULL!	1	#NULL!	#NULL!	4	0	1	1	0	0	1	1	1	1	1	1	1	1	0	1	1	1	0	5	5	5	5	5	5	1	5	5	5	5	5	5	5	5	5	5	5	5	5	1	#NULL!
1	2	#NULL!	#NULL!	#NULL!	#NULL!	1	#NULL!	#NULL!	3	1	1	1	0	0	1	1	1	1	1	0	0	1	0	1	0	1	0	5	5	5	4	4	3	3	4	5	4	5	5	5	5	3	1	1	3	3	5	1	#NULL!
1	2	#NULL!	#NULL!	1	#NULL!	#NULL!	#NULL!	#NULL!	2	1	1	0	0	1	1	0	1	1	1	1	1	1	0	1	0	0	0	4	4	4	4	3	3	2	4	4	4	4	4	3	4	3	3	3	2	2	3	1	1
1	2	#NULL!	#NULL!	#NULL!	#NULL!	1	#NULL!	#NULL!	1	1	1	1	1	1	1	1	0	1	1	1	0	0	0	1	0	1	0	5	5	5	4	3	4	2	5	5	4	5	5	5	5	1	1	1	1	1	4	1	#NULL!
1	2	#NULL!	#NULL!	#NULL!	#NULL!	1	#NULL!	#NULL!	3	1	1	1	1	0	1	1	1	1	1	1	1	0	0	0	#NULL!	#NULL!	#NULL!	3	3	3	3	3	3	3	3	3	3	3	3	3	3	3	3	3	3	3	3	1	#NULL!
1	1	#NULL!	#NULL!	#NULL!	#NULL!	#NULL!	1	#NULL!	2	0	1	1	0	1	1	1	1	1	1	1	1	0	1	1	1	1	0	5	4	5	5	5	5	4	5	5	5	5	5	5	5	5	1	1	2	2	5	1	1
1	2	#NULL!	#NULL!	#NULL!	#NULL!	1	#NULL!	#NULL!	3	0	1	1	1	0	1	1	1	1	1	1	0	1	0	1	0	1	0	1	3	1	1	1	5	1	1	3	5	5	5	5	5	1	1	1	1	1	5	1	1
1	2	#NULL!	#NULL!	#NULL!	#NULL!	1	#NULL!	#NULL!	1	1	1	0	0	1	1	1	1	1	1	1	0	1	0	1	0	0	0	1	4	1	1	1	5	1	5	5	1	5	5	5	5	1	1	1	1	1	5	1	1
1	2	1	#NULL!	#NULL!	#NULL!	1	#NULL!	#NULL!	3	1	1	1	1	1	1	1	1	1	1	1	0	1	1	1	1	1	1	5	5	5	5	5	5	5	5	5	5	5	3	3	4	1	1	1	3	1	5	1	#NULL!
1	2	1	#NULL!	#NULL!	#NULL!	#NULL!	#NULL!	#NULL!	3	1	1	1	1	0	1	1	1	1	1	1	0	1	1	0	0	1	0	3	5	5	1	1	5	5	5	5	5	4	3	2	2	1	1	1	2	2	4	1	#NULL!
1	2	#NULL!	#NULL!	#NULL!	#NULL!	1	#NULL!	#NULL!	1	0	1	1	0	0	1	1	0	1	0	1	1	1	0	1	0	0	0	1	1	1	1	1	1	1	1	1	1	3	3	3	3	3	3	3	3	3	3	2	#NULL!
1	2	#NULL!	#NULL!	#NULL!	#NULL!	1	#NULL!	#NULL!	3	1	1	1	0	0	1	1	1	1	1	1	0	0	0	1	0	0	0	4	4	5	4	2	4	2	4	4	4	4	4	5	4	1	1	1	2	3	4	1	#NULL!
1	2	#NULL!	#NULL!	#NULL!	#NULL!	1	#NULL!	#NULL!	3	0	1	1	0	1	1	1	1	1	1	1	1	1	1	1	0	0	0	5	5	5	5	3	5	5	5	5	4	5	2	1	2	2	1	1	5	4	5	1	1
1	2	#NULL!	#NULL!	#NULL!	#NULL!	1	#NULL!	#NULL!	1	0	1	1	1	0	1	1	1	1	1	0	1	1	0	1	0	1	0	1	1	1	5	1	5	1	5	1	5	5	5	5	5	3	3	3	2	2	4	1	#NULL!
1	2	#NULL!	#NULL!	#NULL!	#NULL!	1	#NULL!	#NULL!	3	0	1	1	1	0	1	1	0	0	1	0	1	1	0	1	1	1	0	4	4	4	4	4	4	4	4	4	4	5	4	4	4	3	3	4	3	3	2	1	#NULL!
1	2	#NULL!	#NULL!	#NULL!	#NULL!	1	#NULL!	#NULL!	4	1	1	1	0	1	1	1	1	1	1	1	0	1	1	1	1	1	1	4	4	4	4	4	4	4	4	4	4	5	2	2	2	4	2	2	2	2	4	1	1
1	2	#NULL!	1	#NULL!	#NULL!	1	#NULL!	#NULL!	1	1	0	1	0	0	1	1	1	1	1	0	0	1	1	1	0	0	0	5	4	2	2	2	2	2	4	5	4	5	5	5	4	2	1	1	1	2	1	1	1
1	2	#NULL!	#NULL!	#NULL!	#NULL!	1	#NULL!	#NULL!	2	1	0	0	0	0	1	1	1	1	1	1	0	0	0	1	0	0	0	1	1	1	3	1	3	1	5	5	5	5	5	3	3	1	2	2	2	2	4	1	1
1	2	#NULL!	#NULL!	#NULL!	#NULL!	1	#NULL!	#NULL!	4	0	1	1	0	0	1	1	1	1	1	1	0	1	1	1	0	0	0	5	5	5	3	3	3	3	4	5	3	5	5	2	3	1	1	1	3	3	3	1	#NULL!
1	2	#NULL!	1	#NULL!	#NULL!	#NULL!	#NULL!	#NULL!	2	1	1	1	0	0	1	1	1	1	1	1	0	1	0	1	0	0	0	1	1	1	1	1	4	1	4	1	4	4	4	3	3	2	2	2	3	3	3	1	#NULL!
1	2	#NULL!	#NULL!	#NULL!	#NULL!	1	#NULL!	#NULL!	4	0	1	1	0	0	1	1	1	1	1	1	1	1	1	1	0	0	1	5	5	5	5	3	4	3	4	5	4	4	5	5	4	2	1	1	1	2	4	1	#NULL!
1	2	#NULL!	#NULL!	#NULL!	#NULL!	1	#NULL!	#NULL!	1	1	0	1	0	1	1	1	1	0	1	1	1	0	0	1	0	1	1	5	5	3	3	3	2	1	3	5	4	5	5	5	4	3	4	4	1	1	1	3	#NULL!
1	1	#NULL!	#NULL!	#NULL!	#NULL!	1	#NULL!	#NULL!	5	1	1	1	1	1	1	1	1	1	1	1	1	1	1	0	1	1	0	4	4	4	4	2	5	5	5	5	4	5	5	5	5	5	5	5	5	5	5	1	#NULL!
1	2	#NULL!	1	#NULL!	#NULL!	#NULL!	#NULL!	#NULL!	1	1	1	1	0	0	1	1	1	1	1	1	1	1	0	1	0	1	0	5	5	5	5	2	5	2	5	5	4	4	5	5	5	4	2	2	2	2	2	1	#NULL!
1	1	#NULL!	#NULL!	#NULL!	#NULL!	1	#NULL!	#NULL!	4	1	1	1	1	0	1	1	1	1	0	1	1	1	1	1	0	1	1	5	5	5	3	3	4	3	5	5	5	3	5	5	4	1	1	1	4	4	4	1	#NULL!
1	2	#NULL!	#NULL!	#NULL!	#NULL!	1	#NULL!	#NULL!	4	0	1	1	0	0	0	1	1	1	1	1	0	1	0	1	0	1	1	5	5	5	2	3	2	2	4	5	3	4	3	5	5	3	1	1	4	4	4	1	#NULL!
1	2	#NULL!	#NULL!	#NULL!	#NULL!	1	#NULL!	#NULL!	4	0	1	1	1	0	1	1	1	1	1	1	1	0	1	0	0	0	1	5	5	5	5	2	3	2	5	5	5	5	3	2	2	4	1	1	4	5	5	1	1
1	2	#NULL!	#NULL!	#NULL!	#NULL!	1	#NULL!	#NULL!	1	1	1	1	0	1	1	1	1	1	1	1	0	1	0	1	0	0	0	5	5	5	4	3	4	3	4	5	4	5	3	3	3	1	1	1	1	3	3	1	1
1	2	#NULL!	#NULL!	#NULL!	#NULL!	1	#NULL!	#NULL!	5	1	1	1	0	0	0	1	1	1	1	1	0	1	1	0	0	0	1	5	5	5	4	3	4	3	5	5	4	4	2	2	3	3	2	2	4	4	5	1	#NULL!
1	2	#NULL!	#NULL!	#NULL!	#NULL!	1	#NULL!	#NULL!	4	1	1	1	1	0	1	1	1	1	1	1	0	0	0	0	0	0	0	5	5	5	5	5	5	3	5	5	5	5	5	4	5	3	4	4	3	3	5	1	#NULL!
1	2	#NULL!	#NULL!	#NULL!	#NULL!	1	#NULL!	#NULL!	3	0	1	1	0	1	0	1	1	1	1	1	0	0	0	0	0	0	1	1	1	5	4	2	4	1	5	5	1	5	2	2	4	2	2	2	2	2	4	1	#NULL!
1	2	#NULL!	#NULL!	#NULL!	#NULL!	1	#NULL!	#NULL!	4	1	1	1	0	1	1	1	1	1	1	1	0	0	0	1	0	1	0	5	5	5	1	4	5	1	5	5	5	5	5	5	5	2	2	4	3	3	5	1	1
1	2	#NULL!	#NULL!	#NULL!	#NULL!	1	#NULL!	#NULL!	1	1	1	1	0	0	1	1	1	1	1	1	0	1	0	1	0	0	0	5	5	5	3	2	2	2	3	4	5	4	4	4	4	1	4	4	1	1	4	1	#NULL!
1	2	#NULL!	#NULL!	#NULL!	#NULL!	1	#NULL!	#NULL!	1	1	1	1	1	0	1	1	1	1	1	0	0	0	0	1	0	0	1	4	4	2	2	2	2	2	2	4	4	4	4	4	4	2	4	2	2	2	4	1	#NULL!
1	2	#NULL!	#NULL!	#NULL!	#NULL!	1	#NULL!	#NULL!	3	0	1	1	1	0	1	1	1	1	1	1	0	1	0	1	1	1	0	5	5	5	3	3	1	3	3	5	1	5	1	1	4	2	1	1	1	1	1	1	#NULL!
1	2	#NULL!	#NULL!	#NULL!	#NULL!	1	#NULL!	#NULL!	5	1	1	1	1	0	1	0	1	1	1	1	1	0	0	1	0	0	1	4	4	5	4	3	4	3	4	4	4	5	4	4	3	3	3	3	3	3	4	1	#NULL!
1	2	#NULL!	#NULL!	#NULL!	#NULL!	1	#NULL!	#NULL!	4	1	1	1	0	0	1	1	1	1	1	1	0	1	0	0	1	1	1	5	5	5	4	4	4	4	4	4	4	5	4	3	4	2	1	1	1	1	4	1	1
1	2	#NULL!	#NULL!	#NULL!	#NULL!	1	#NULL!	#NULL!	1	1	1	1	0	1	1	1	1	1	1	1	1	1	1	1	0	0	0	5	5	4	2	3	2	3	3	4	2	5	4	4	4	1	5	4	2	2	2	1	1
1	2	#NULL!	#NULL!	#NULL!	#NULL!	1	#NULL!	#NULL!	4	0	1	1	0	1	1	1	1	1	1	1	0	0	1	1	0	0	0	4	4	4	4	4	4	4	4	4	4	5	2	4	4	2	4	4	4	4	4	1	#NULL!
1	2	#NULL!	#NULL!	1	#NULL!	#NULL!	#NULL!	#NULL!	2	0	1	1	0	1	1	1	1	1	1	1	0	1	0	0	0	0	0	5	5	4	3	3	3	3	4	5	3	5	5	3	4	3	3	3	3	3	3	1	#NULL!
1	2	#NULL!	#NULL!	#NULL!	#NULL!	1	#NULL!	#NULL!	3	0	1	1	1	1	1	1	1	1	1	1	0	1	0	1	1	1	0	5	5	5	5	2	3	4	4	5	3	5	4	3	4	1	1	1	2	2	2	1	#NULL!
1	2	#NULL!	#NULL!	#NULL!	#NULL!	1	#NULL!	#NULL!	4	0	1	1	1	0	1	1	1	1	1	1	0	0	0	1	1	1	0	3	3	4	3	3	3	3	3	3	3	4	4	4	4	2	2	2	3	3	3	1	#NULL!
1	2	#NULL!	#NULL!	1	#NULL!	#NULL!	#NULL!	#NULL!	1	1	1	1	0	0	0	1	1	1	1	1	0	0	0	0	0	0	0	4	4	4	2	2	2	2	2	4	3	4	3	4	2	1	2	4	1	2	4	1	#NULL!
1	2	#NULL!	#NULL!	#NULL!	#NULL!	1	#NULL!	#NULL!	3	1	1	1	1	1	1	1	1	1	1	1	0	0	0	1	0	1	0	5	5	5	3	2	2	4	3	4	3	5	5	5	5	3	2	2	1	1	4	1	#NULL!
1	2	#NULL!	#NULL!	#NULL!	#NULL!	1	#NULL!	#NULL!	1	1	1	1	0	0	1	1	1	0	1	1	0	0	0	1	0	1	0	2	1	2	3	1	4	1	4	1	3	5	4	4	4	3	1	1	3	3	3	1	#NULL!
1	2	#NULL!	#NULL!	#NULL!	#NULL!	1	#NULL!	#NULL!	2	1	1	1	1	0	1	1	1	1	1	1	0	1	0	0	0	1	0	5	5	5	4	3	2	3	5	5	3	5	5	5	4	3	1	1	2	2	4	1	#NULL!
1	2	#NULL!	#NULL!	#NULL!	#NULL!	1	#NULL!	#NULL!	2	1	1	1	1	1	1	1	1	1	1	0	0	0	0	0	0	1	0	1	1	1	1	1	1	4	1	1	1	5	5	5	5	2	2	2	2	1	2	1	1
1	2	#NULL!	#NULL!	#NULL!	#NULL!	1	#NULL!	#NULL!	1	1	1	1	0	0	1	1	1	1	1	0	0	1	0	1	0	0	1	4	3	5	3	3	4	1	3	5	2	5	5	5	2	5	5	5	5	5	5	1	#NULL!
1	2	#NULL!	#NULL!	#NULL!	#NULL!	1	#NULL!	#NULL!	3	1	1	1	1	1	1	1	1	1	1	1	0	1	0	1	0	1	0	5	5	5	4	3	3	3	4	5	4	4	4	4	4	2	1	1	2	2	3	1	#NULL!
1	2	#NULL!	#NULL!	#NULL!	#NULL!	1	#NULL!	#NULL!	3	0	1	0	0	0	1	0	1	1	1	0	0	1	0	1	0	1	0	1	1	2	5	1	5	5	1	1	5	5	5	5	3	3	3	3	1	3	1	1	#NULL!
1	2	#NULL!	#NULL!	#NULL!	#NULL!	1	#NULL!	#NULL!	3	0	1	1	1	1	1	1	1	1	1	0	1	1	0	0	0	1	1	5	5	5	4	5	4	4	5	5	4	5	5	5	4	3	4	4	3	4	4	1	1
1	2	1	#NULL!	#NULL!	#NULL!	1	#NULL!	#NULL!	5	1	1	1	0	0	1	1	1	1	1	1	0	1	0	0	0	0	1	5	5	5	4	2	4	2	2	5	4	5	4	4	5	2	1	1	3	3	4	1	#NULL!
1	2	#NULL!	#NULL!	#NULL!	#NULL!	1	#NULL!	#NULL!	3	1	1	1	1	0	1	1	1	1	1	1	0	0	1	1	0	1	0	5	5	5	5	5	5	5	5	5	5	5	2	2	2	1	2	2	2	2	2	1	#NULL!
1	2	#NULL!	#NULL!	#NULL!	#NULL!	1	#NULL!	#NULL!	3	0	1	1	1	0	1	1	1	0	1	0	0	1	0	1	0	1	0	2	#NULL!	#NULL!	#NULL!	#NULL!	#NULL!	#NULL!	#NULL!	#NULL!	#NULL!	5	5	5	5	5	5	5	5	5	5	1	1
1	2	#NULL!	#NULL!	#NULL!	#NULL!	1	#NULL!	#NULL!	3	1	1	1	1	1	1	1	1	1	1	0	0	1	1	1	0	1	0	5	5	4	4	3	4	3	4	5	2	5	5	4	2	4	2	2	4	4	4	1	#NULL!
1	2	#NULL!	#NULL!	#NULL!	#NULL!	1	#NULL!	#NULL!	4	1	1	1	1	1	0	1	1	1	1	1	1	1	0	1	0	0	0	5	5	5	3	3	3	4	4	5	4	2	4	4	4	4	5	5	4	2	5	1	#NULL!
1	2	#NULL!	#NULL!	#NULL!	#NULL!	1	#NULL!	#NULL!	4	0	1	1	1	1	1	0	1	1	0	1	1	0	0	1	0	0	0	3	3	3	3	3	3	3	3	3	3	5	2	2	3	1	1	1	3	3	3	1	#NULL!
1	2	#NULL!	#NULL!	#NULL!	#NULL!	1	#NULL!	#NULL!	3	1	1	1	1	0	1	0	1	1	1	1	0	0	0	1	1	1	0	1	4	4	5	1	5	1	5	3	3	5	3	3	3	3	1	1	1	1	1	1	#NULL!
1	2	#NULL!	#NULL!	#NULL!	#NULL!	1	#NULL!	#NULL!	1	1	1	1	1	1	1	1	1	1	1	1	1	1	1	1	1	1	0	4	4	2	5	2	5	2	3	3	3	4	2	2	2	1	1	1	1	4	4	1	#NULL!
1	2	#NULL!	1	#NULL!	#NULL!	#NULL!	#NULL!	#NULL!	1	1	0	1	1	1	1	1	1	1	1	1	1	1	1	0	0	1	0	1	1	1	1	1	3	1	3	1	3	4	3	2	4	3	4	2	4	2	4	3	#NULL!
1	2	#NULL!	#NULL!	#NULL!	#NULL!	1	#NULL!	#NULL!	2	0	0	1	0	0	1	1	1	1	1	1	0	0	1	1	0	0	0	5	5	2	4	1	2	2	4	5	3	5	5	3	5	1	1	1	5	5	5	1	#NULL!
1	2	#NULL!	#NULL!	#NULL!	#NULL!	1	#NULL!	#NULL!	3	0	1	1	0	0	0	1	1	1	1	1	#NULL!	1	0	0	#NULL!	1	1	5	5	5	5	5	5	5	5	5	5	5	5	5	5	1	1	1	1	1	5	1	#NULL!
2	2	#NULL!	#NULL!	#NULL!	#NULL!	1	#NULL!	#NULL!	4	1	1	1	0	0	1	1	1	1	1	1	0	0	0	1	0	1	0	5	5	5	4	3	4	3	4	5	4	5	5	4	3	1	1	1	3	3	4	1	1
2	1	#NULL!	#NULL!	#NULL!	#NULL!	1	#NULL!	#NULL!	1	1	1	0	0	0	1	1	1	1	1	1	0	0	0	0	0	1	0	4	4	4	1	1	1	3	1	3	1	5	5	5	5	5	5	4	3	2	2	1	1
2	2	#NULL!	#NULL!	#NULL!	#NULL!	1	#NULL!	#NULL!	1	1	1	1	1	1	1	1	1	1	1	0	0	0	0	1	1	1	0	1	1	1	3	1	1	1	1	1	3	5	5	5	5	1	1	1	1	1	4	1	#NULL!
2	2	#NULL!	#NULL!	#NULL!	#NULL!	1	#NULL!	#NULL!	4	1	1	1	1	0	1	1	1	1	1	1	0	1	1	1	1	1	0	5	5	5	5	5	5	5	5	5	5	5	5	5	3	1	1	1	1	1	1	1	#NULL!
2	2	#NULL!	#NULL!	#NULL!	#NULL!	1	#NULL!	#NULL!	4	1	1	0	0	1	1	1	1	1	1	1	0	1	0	0	0	1	0	4	4	4	3	3	3	3	3	3	3	5	2	2	2	1	1	2	3	3	3	1	1
2	2	#NULL!	#NULL!	#NULL!	#NULL!	1	#NULL!	#NULL!	1	1	1	1	1	1	1	1	1	1	1	1	0	1	1	1	1	1	0	5	5	5	4	3	3	3	5	5	4	4	5	5	5	1	5	5	3	3	5	1	#NULL!
2	2	#NULL!	#NULL!	#NULL!	#NULL!	1	#NULL!	#NULL!	1	0	1	1	0	0	0	1	1	1	1	1	0	0	0	1	0	0	0	2	4	5	4	4	4	3	5	5	4	5	5	5	2	1	1	1	2	2	4	1	#NULL!
2	2	#NULL!	1	#NULL!	#NULL!	#NULL!	#NULL!	#NULL!	3	1	1	1	1	1	1	1	1	1	1	1	1	1	1	0	1	1	0	5	5	1	4	1	2	2	4	3	4	1	1	1	1	1	1	1	1	1	1	1	#NULL!
2	2	#NULL!	#NULL!	#NULL!	#NULL!	1	#NULL!	#NULL!	1	1	1	1	1	1	1	1	1	1	1	1	1	1	0	1	1	1	0	4	4	4	5	4	3	4	4	5	4	4	5	4	3	2	1	1	4	3	4	1	#NULL!
2	1	#NULL!	#NULL!	#NULL!	#NULL!	1	#NULL!	#NULL!	1	1	1	1	0	1	1	1	1	1	1	1	0	1	0	0	0	0	0	4	4	2	4	2	2	5	5	5	4	5	5	5	5	2	3	3	4	2	4	1	#NULL!
2	2	#NULL!	#NULL!	#NULL!	#NULL!	1	#NULL!	#NULL!	1	1	1	1	0	1	1	1	1	0	1	1	0	1	0	1	0	0	0	2	2	2	1	1	1	1	4	1	5	4	4	4	4	1	1	1	1	1	1	1	1
2	2	#NULL!	#NULL!	#NULL!	#NULL!	1	#NULL!	#NULL!	4	0	1	1	1	0	1	1	1	1	1	1	0	0	0	1	1	1	0	4	4	5	3	3	3	4	4	4	4	5	4	4	3	3	2	2	3	3	3	2	#NULL!
2	2	#NULL!	#NULL!	#NULL!	#NULL!	1	#NULL!	#NULL!	4	1	1	1	1	1	1	1	1	1	1	1	0	1	1	0	1	1	0	5	5	3	5	3	5	4	5	5	2	4	4	4	4	4	4	4	3	4	4	1	#NULL!
2	2	#NULL!	#NULL!	#NULL!	#NULL!	1	#NULL!	#NULL!	2	1	1	1	0	1	1	1	1	1	1	1	0	1	0	1	0	0	0	4	4	4	3	3	4	3	4	4	3	4	3	4	3	2	2	2	1	1	2	1	1
2	2	#NULL!	#NULL!	#NULL!	#NULL!	1	#NULL!	#NULL!	1	0	1	1	0	0	1	1	1	1	1	1	1	1	0	0	0	0	0	3	3	3	3	2	3	2	3	3	3	5	5	4	5	3	1	1	1	2	4	1	1
[truncated: 46 more columns]
